# Supplementary material for: 5-Chloro-2,7-dimethyl-3-(3-methyl­phenyl­sulfon­yl)-1-benzo­furan
Source: Acta Crystallogr Sect E Struct Rep Online. 2014 Apr 16;70(Pt 5):o568. doi: 10.1107/S1600536814007892 (PMC4011214; doi:10.1107/S1600536814007892)
Supplement: Supplementary file 1 [file e-70-0o568-sup1.cif]

##############################################################################
#                                                                            #
# This CIF contains the data in a paper accepted for publication in          #
# Acta Crystallographica Section E. It conforms to the requirements of       #
# Notes for Authors for Acta Crystallographica Section E, and has been       #
# peer reviewed under the auspices of the IUCr Commission on Journals.       #
#                                                                            #
# Full details of the Crystallographic Information File format               #
# are given in the paper "The Crystallographic Information File (CIF):       #
# a New Standard Archive File for Crystallography" by S. R. Hall, F. H.      #
# Allen and I. D. Brown [Acta Cryst. (1991), A47, 655-685].                  #
#                                                                            #
# The current version of the core CIF dictionary is obtainable from          #
# ftp://ftp.iucr.org/pub/cif_core.dic.                                       #
#                                                                            #
# Software is freely available for graphical display of the structure(s)     #
# in this CIF. For information consult the CIF software page                 #
# http://www.iucr.org/resources/cif/software.                                #
#                                                                            #
# This file may be used for bona fide research purposes within the           #
# scientific community so long as proper attribution is given to the journal # 
# article from which it was obtained.                                        #
#                                                                            #
##############################################################################
data_I
_audit_creation_method     'form.cif (version 2.0)'
_journal_data_validation_number     ?
_journal_date_recd_electronic     2014-04-01
_journal_date_accepted     2014-04-09
_journal_name_full     'Acta Crystallographica, Section E'
_journal_year     2014
_journal_volume     70
_journal_issue      5
_journal_page_first     o568
_journal_page_last     o568
_journal_paper_category     QO
_journal_paper_doi     10.1107/S1600536814007892
_journal_coeditor_code     IM2452
_publ_contact_author_name     'Prof. Uk Lee'
_publ_contact_author_address
;
Department of Chemistry, Pukyong National University, 599-1 Daeyeon 3-dong
Nam-gu, Busan 608-737, Republic of Korea
;
_publ_contact_author_email     'uklee@pknu.ac.kr'
_publ_contact_author_fax     '+82-51-629-5583'
_publ_contact_author_phone     '+82-51-629-5596'
_publ_section_title
;
5-Chloro-2,7-dimethyl-3-(3-methylphenylsulfonyl)-1-benzofuran
;
loop_
    _publ_author_name
    _publ_author_address
    'Choi, Hong Dae'
;
Department of Chemistry, Dongeui University, San 24 Kaya-dong
Busanjin-gu, Busan 614-714, Republic of Korea
;
    'Seo, Pil Ja'
;
Department of Chemistry, Dongeui University, San 24 Kaya-dong
Busanjin-gu, Busan 614-714, Republic of Korea
;
    'Lee, Uk'
;
Department of Chemistry, Pukyong National University,
599-1 Daeyeon 3-dong
Nam-gu, Busan 608-737, Republic of Korea
;
_publ_section_synopsis     .
_database_code_depnum_ccdc_archive     'CCDC 996302'
_chemical_name_systematic
;
5-Chloro-2,7-dimethyl-3-(3-methylphenylsulfonyl)-1-benzofuran
;
_chemical_name_common     ?
_chemical_formula_moiety     'C17 H15 Cl O3 S'
_chemical_formula_sum     'C17 H15 Cl O3 S'
_chemical_formula_iupac     'C17 H15 Cl O3 S'
_chemical_formula_weight     334.80
_chemical_melting_point_gt     '427'
_chemical_melting_point_lt     '426'
_symmetry_cell_setting     monoclinic
_symmetry_space_group_name_H-M     'P 21/c'
_symmetry_space_group_name_Hall     '-P 2ybc'
loop_
    _symmetry_equiv_pos_as_xyz
    'x, y, z'
    '-x, y+1/2, -z+1/2'
    '-x, -y, -z'
    'x, -y-1/2, z-1/2'
_cell_length_a     8.8707(2)
_cell_length_b     6.5281(2)
_cell_length_c     26.3574(6)
_cell_angle_alpha     90.00
_cell_angle_beta     96.9980(10)
_cell_angle_gamma     90.00
_cell_volume     1514.96(7)
_cell_formula_units_Z     4
_cell_measurement_reflns_used     9774
_cell_measurement_theta_min     2.31
_cell_measurement_theta_max     28.24
_cell_measurement_temperature     173(2)
_exptl_crystal_description     'block'
_exptl_crystal_colour     'colourless'
_exptl_crystal_size_max     0.39
_exptl_crystal_size_mid     0.37
_exptl_crystal_size_min     0.18
_exptl_crystal_density_diffrn     1.468
_exptl_crystal_density_meas     ?
_exptl_crystal_density_method     'not measured'
_exptl_crystal_F_000     696
_exptl_absorpt_coefficient_mu     0.399
_exptl_absorpt_correction_type     multi-scan
_exptl_absorpt_process_details     '(<i>SADABS</i>; Bruker, 2009)'
_exptl_absorpt_correction_T_min     0.3794
_exptl_absorpt_correction_T_max     0.7457
_exptl_special_details     ?
_diffrn_ambient_temperature     173(2)
_diffrn_radiation_type     MoK\a
_diffrn_radiation_wavelength     0.71073
_diffrn_radiation_source     'rotating anode'
_diffrn_radiation_monochromator     'graphite multilayer'
_diffrn_measurement_device_type     'Bruker SMART APEXII CCD'
_diffrn_measurement_method     '\f and \w scans'
_diffrn_detector_area_resol_mean     10.0
_diffrn_reflns_number     25926
_diffrn_reflns_av_R_equivalents     0.0327
_diffrn_reflns_av_sigmaI/netI     0.0204
_diffrn_reflns_theta_min     1.56
_diffrn_reflns_theta_max     28.36
_diffrn_reflns_theta_full     28.36
_diffrn_measured_fraction_theta_max     0.999
_diffrn_measured_fraction_theta_full     0.999
_diffrn_reflns_limit_h_min     -11
_diffrn_reflns_limit_h_max     11
_diffrn_reflns_limit_k_min     -8
_diffrn_reflns_limit_k_max     8
_diffrn_reflns_limit_l_min     -35
_diffrn_reflns_limit_l_max     35
_diffrn_standards_number     0
_diffrn_standards_interval_count     ?
_diffrn_standards_interval_time     ?
_diffrn_standards_decay_%     ?
_refine_special_details
;
 Refinement of F^2^ against ALL reflections.  The weighted R-factor wR and
 goodness of fit S are based on F^2^, conventional R-factors R are based
 on F, with F set to zero for negative F^2^. The threshold expression of
 F^2^ > 2sigma(F^2^) is used only for calculating R-factors(gt) etc. and is
 not relevant to the choice of reflections for refinement.  R-factors based
 on F^2^ are statistically about twice as large as those based on F, and R-
 factors based on ALL data will be even larger.
;
_reflns_number_total     3785
_reflns_number_gt     3252
_reflns_threshold_expression     I>2\s(I)
_refine_ls_structure_factor_coef     Fsqd
_refine_ls_matrix_type     full
_refine_ls_R_factor_all     0.0419
_refine_ls_R_factor_gt     0.0349
_refine_ls_wR_factor_gt     0.0920
_refine_ls_wR_factor_ref     0.0970
_refine_ls_goodness_of_fit_ref     1.040
_refine_ls_restrained_S_all     1.040
_refine_ls_number_reflns     3785
_refine_ls_number_parameters     202
_refine_ls_number_restraints     0
_refine_ls_hydrogen_treatment     constr
_refine_ls_weighting_scheme     calc
_refine_ls_weighting_details
         'calc w=1/[\s^2^(Fo^2^)+(0.0493P)^2^+0.5625P] where P=(Fo^2^+2Fc^2^)/3'
_atom_sites_solution_hydrogens     difmap
_atom_sites_solution_primary     direct
_atom_sites_solution_secondary     difmap
_refine_ls_shift/su_max     0.001
_refine_ls_shift/su_mean     0.000
_refine_diff_density_max     0.321
_refine_diff_density_min     -0.360
_refine_ls_extinction_method     none
_refine_ls_extinction_coef     ?
loop_
    _atom_type_symbol
    _atom_type_description
    _atom_type_scat_dispersion_real
    _atom_type_scat_dispersion_imag
    _atom_type_scat_source
    'C' 'C' 0.0033 0.0016
                         'International Tables Vol C Tables 4.2.6.8 and 6.1.1.4'
    'H' 'H' 0.0000 0.0000
                         'International Tables Vol C Tables 4.2.6.8 and 6.1.1.4'
    'O' 'O' 0.0106 0.0060
                         'International Tables Vol C Tables 4.2.6.8 and 6.1.1.4'
    'S' 'S' 0.1246 0.1234
                         'International Tables Vol C Tables 4.2.6.8 and 6.1.1.4'
    'Cl' 'Cl' 0.1484 0.1585
                         'International Tables Vol C Tables 4.2.6.8 and 6.1.1.4'
_computing_data_collection     '<i>APEX2</i> (Bruker, 2009)'
_computing_cell_refinement     '<i>SAINT</i> (Bruker, 2009)'
_computing_data_reduction     '<i>SAINT</i> (Bruker, 2009)'
_computing_structure_solution     '<i>SHELXS97</i> (Sheldrick, 2008)'
_computing_structure_refinement     '<i>SHELXL97</i> (Sheldrick, 2008)'
_computing_molecular_graphics
;
<i>ORTEP-3 for Windows</i> (Farrugia, 2012) and
<i>DIAMOND</i> (Brandenburg, 1998)
;
_computing_publication_material     '<i>SHELXL97</i> (Sheldrick, 2008)'
loop_
    _atom_site_type_symbol
    _atom_site_label
    _atom_site_fract_x
    _atom_site_fract_y
    _atom_site_fract_z
    _atom_site_U_iso_or_equiv
    _atom_site_adp_type
    _atom_site_calc_flag
    _atom_site_refinement_flags
    _atom_site_occupancy
    _atom_site_symmetry_multiplicity
    _atom_site_disorder_assembly
    _atom_site_disorder_group
    Cl Cl1 0.46121(5) 0.19905(8) 0.429671(15) 0.04483(13) Uani d . 1 2 . .
    S S1 0.26452(4) 0.26977(6) 0.640843(13) 0.02803(11) Uani d . 1 2 . .
    O O1 0.10204(12) 0.71057(17) 0.54903(4) 0.0332(2) Uani d . 1 2 . .
    O O2 0.28126(13) 0.07207(17) 0.61832(4) 0.0362(3) Uani d . 1 2 . .
    O O3 0.16362(12) 0.29082(19) 0.67929(4) 0.0375(3) Uani d . 1 2 . .
    C C1 0.20875(16) 0.4421(2) 0.59217(5) 0.0287(3) Uani d . 1 2 . .
    C C2 0.25155(16) 0.4327(2) 0.54104(5) 0.0293(3) Uani d . 1 2 . .
    C C3 0.33886(17) 0.3021(3) 0.51474(5) 0.0319(3) Uani d . 1 2 . .
    H H3 0.3865 0.1836 0.5303 0.038 Uiso calc R 1 2 . .
    C C4 0.35222(18) 0.3548(3) 0.46470(6) 0.0341(3) Uani d . 1 2 . .
    C C5 0.28443(18) 0.5286(3) 0.44089(6) 0.0372(4) Uani d . 1 2 . .
    H H5 0.2989 0.5579 0.4065 0.045 Uiso calc R 1 2 . .
    C C6 0.19629(18) 0.6592(3) 0.46656(6) 0.0349(4) Uani d . 1 2 . .
    C C7 0.18327(17) 0.6027(3) 0.51659(5) 0.0312(3) Uani d . 1 2 . .
    C C8 0.11908(17) 0.6100(2) 0.59483(5) 0.0309(3) Uani d . 1 2 . .
    C C9 0.1233(2) 0.8500(3) 0.44321(7) 0.0446(4) Uani d . 1 2 . .
    H H9A 0.0190 0.8598 0.4516 0.067 Uiso calc R 1 2 . .
    H H9B 0.1221 0.8448 0.4060 0.067 Uiso calc R 1 2 . .
    H H9C 0.1813 0.9700 0.4567 0.067 Uiso calc R 1 2 . .
    C C10 0.0382(2) 0.7033(3) 0.63504(6) 0.0372(4) Uani d . 1 2 . .
    H H10A 0.0465 0.6131 0.6650 0.056 Uiso calc R 1 2 . .
    H H10B -0.0691 0.7220 0.6219 0.056 Uiso calc R 1 2 . .
    H H10C 0.0837 0.8365 0.6448 0.056 Uiso calc R 1 2 . .
    C C11 0.44638(16) 0.3512(2) 0.66842(5) 0.0278(3) Uani d . 1 2 . .
    C C12 0.56259(17) 0.2089(3) 0.67374(5) 0.0311(3) Uani d . 1 2 . .
    H H12 0.5468 0.0759 0.6595 0.037 Uiso calc R 1 2 . .
    C C13 0.70350(17) 0.2617(3) 0.70020(6) 0.0367(4) Uani d . 1 2 . .
    C C14 0.72140(19) 0.4592(3) 0.71960(6) 0.0439(4) Uani d . 1 2 . .
    H H14 0.8165 0.4980 0.7376 0.053 Uiso calc R 1 2 . .
    C C15 0.6050(2) 0.6008(3) 0.71351(6) 0.0429(4) Uani d . 1 2 . .
    H H15 0.6211 0.7349 0.7271 0.052 Uiso calc R 1 2 . .
    C C16 0.46468(19) 0.5483(3) 0.68772(6) 0.0351(3) Uani d . 1 2 . .
    H H16 0.3837 0.6443 0.6834 0.042 Uiso calc R 1 2 . .
    C C17 0.82931(19) 0.1065(4) 0.70778(7) 0.0511(5) Uani d . 1 2 . .
    H H17A 0.9268 0.1745 0.7057 0.077 Uiso calc R 1 2 . .
    H H17B 0.8128 0.0013 0.6812 0.077 Uiso calc R 1 2 . .
    H H17C 0.8304 0.0424 0.7415 0.077 Uiso calc R 1 2 . .
loop_
    _atom_site_aniso_label
    _atom_site_aniso_U_11
    _atom_site_aniso_U_22
    _atom_site_aniso_U_33
    _atom_site_aniso_U_12
    _atom_site_aniso_U_13
    _atom_site_aniso_U_23
    Cl1 0.0518(3) 0.0524(3) 0.0326(2) -0.0124(2) 0.01411(17) -0.00595(18)
    S1 0.02839(18) 0.0322(2) 0.02295(17) -0.00829(14) 0.00096(13) 0.00455(13)
    O1 0.0371(6) 0.0327(6) 0.0284(5) -0.0061(5) -0.0012(4) 0.0043(4)
    O2 0.0403(6) 0.0312(6) 0.0350(6) -0.0092(5) -0.0041(4) 0.0018(5)
    O3 0.0322(5) 0.0509(7) 0.0306(5) -0.0060(5) 0.0078(4) 0.0114(5)
    C1 0.0315(7) 0.0314(8) 0.0224(6) -0.0078(6) 0.0004(5) 0.0034(6)
    C2 0.0317(7) 0.0327(8) 0.0224(6) -0.0120(6) -0.0007(5) 0.0025(6)
    C3 0.0352(7) 0.0346(8) 0.0255(7) -0.0095(6) 0.0010(6) 0.0012(6)
    C4 0.0354(8) 0.0416(9) 0.0252(7) -0.0142(7) 0.0035(6) -0.0027(6)
    C5 0.0414(8) 0.0472(10) 0.0220(7) -0.0186(7) -0.0006(6) 0.0044(6)
    C6 0.0381(8) 0.0377(9) 0.0266(7) -0.0159(7) -0.0054(6) 0.0065(6)
    C7 0.0327(7) 0.0339(8) 0.0256(7) -0.0106(6) -0.0022(5) 0.0011(6)
    C8 0.0327(7) 0.0331(8) 0.0257(7) -0.0099(6) -0.0008(5) 0.0034(6)
    C9 0.0520(10) 0.0433(10) 0.0357(8) -0.0131(8) -0.0065(7) 0.0141(8)
    C10 0.0398(8) 0.0368(9) 0.0351(8) -0.0045(7) 0.0045(6) 0.0006(7)
    C11 0.0291(7) 0.0374(8) 0.0171(6) -0.0102(6) 0.0031(5) 0.0007(6)
    C12 0.0312(7) 0.0407(9) 0.0218(6) -0.0072(6) 0.0057(5) 0.0023(6)
    C13 0.0288(7) 0.0585(11) 0.0236(7) -0.0089(7) 0.0058(5) 0.0071(7)
    C14 0.0363(8) 0.0699(13) 0.0248(7) -0.0221(9) 0.0005(6) -0.0006(8)
    C15 0.0510(10) 0.0486(10) 0.0291(8) -0.0212(9) 0.0045(7) -0.0085(7)
    C16 0.0407(8) 0.0394(9) 0.0257(7) -0.0081(7) 0.0063(6) -0.0026(6)
    C17 0.0306(8) 0.0782(14) 0.0450(10) -0.0011(9) 0.0062(7) 0.0143(10)
_geom_special_details
;
 All esds (except the esd in the dihedral angle between two l.s. planes)
 are estimated using the full covariance matrix.  The cell esds are taken
 into account individually in the estimation of esds in distances, angles
 and torsion angles; correlations between esds in cell parameters are only
 used when they are defined by crystal symmetry.  An approximate (isotropic)
 treatment of cell esds is used for estimating esds involving l.s. planes.
;
loop_
    _geom_bond_atom_site_label_1
    _geom_bond_atom_site_label_2
    _geom_bond_site_symmetry_2
    _geom_bond_distance
    _geom_bond_publ_flag
    Cl1 C4 . 1.7432(17) ?
    S1 O2 . 1.4358(12) ?
    S1 O3 . 1.4381(11) ?
    S1 C1 . 1.7323(15) ?
    S1 C11 . 1.7684(14) ?
    O1 C8 . 1.3663(17) ?
    O1 C7 . 1.3770(19) ?
    C1 C8 . 1.361(2) ?
    C1 C2 . 1.4453(19) ?
    C2 C7 . 1.385(2) ?
    C2 C3 . 1.393(2) ?
    C3 C4 . 1.382(2) ?
    C3 H3 . 0.9500 ?
    C4 C5 . 1.396(2) ?
    C5 C6 . 1.387(3) ?
    C5 H5 . 0.9500 ?
    C6 C7 . 1.387(2) ?
    C6 C9 . 1.501(2) ?
    C8 C10 . 1.481(2) ?
    C9 H9A . 0.9800 ?
    C9 H9B . 0.9800 ?
    C9 H9C . 0.9800 ?
    C10 H10A . 0.9800 ?
    C10 H10B . 0.9800 ?
    C10 H10C . 0.9800 ?
    C11 C12 . 1.382(2) ?
    C11 C16 . 1.386(2) ?
    C12 C13 . 1.398(2) ?
    C12 H12 . 0.9500 ?
    C13 C14 . 1.389(3) ?
    C13 C17 . 1.503(3) ?
    C14 C15 . 1.380(3) ?
    C14 H14 . 0.9500 ?
    C15 C16 . 1.386(2) ?
    C15 H15 . 0.9500 ?
    C16 H16 . 0.9500 ?
    C17 H17A . 0.9800 ?
    C17 H17B . 0.9800 ?
    C17 H17C . 0.9800 ?
loop_
    _geom_angle_atom_site_label_1
    _geom_angle_atom_site_label_2
    _geom_angle_atom_site_label_3
    _geom_angle_site_symmetry_1
    _geom_angle_site_symmetry_3
    _geom_angle
    _geom_angle_publ_flag
    O2 S1 O3 . . 118.80(7) ?
    O2 S1 C1 . . 108.19(7) ?
    O3 S1 C1 . . 108.28(7) ?
    O2 S1 C11 . . 107.75(7) ?
    O3 S1 C11 . . 107.25(7) ?
    C1 S1 C11 . . 105.85(7) ?
    C8 O1 C7 . . 107.04(12) ?
    C8 C1 C2 . . 107.67(13) ?
    C8 C1 S1 . . 126.92(11) ?
    C2 C1 S1 . . 125.41(12) ?
    C7 C2 C3 . . 119.83(13) ?
    C7 C2 C1 . . 104.51(14) ?
    C3 C2 C1 . . 135.67(14) ?
    C4 C3 C2 . . 116.10(15) ?
    C4 C3 H3 . . 122.0 ?
    C2 C3 H3 . . 122.0 ?
    C3 C4 C5 . . 123.30(16) ?
    C3 C4 Cl1 . . 118.52(14) ?
    C5 C4 Cl1 . . 118.18(11) ?
    C6 C5 C4 . . 121.16(14) ?
    C6 C5 H5 . . 119.4 ?
    C4 C5 H5 . . 119.4 ?
    C5 C6 C7 . . 114.67(15) ?
    C5 C6 C9 . . 123.41(14) ?
    C7 C6 C9 . . 121.90(16) ?
    O1 C7 C2 . . 110.66(12) ?
    O1 C7 C6 . . 124.40(15) ?
    C2 C7 C6 . . 124.94(16) ?
    C1 C8 O1 . . 110.12(13) ?
    C1 C8 C10 . . 134.83(14) ?
    O1 C8 C10 . . 115.05(14) ?
    C6 C9 H9A . . 109.5 ?
    C6 C9 H9B . . 109.5 ?
    H9A C9 H9B . . 109.5 ?
    C6 C9 H9C . . 109.5 ?
    H9A C9 H9C . . 109.5 ?
    H9B C9 H9C . . 109.5 ?
    C8 C10 H10A . . 109.5 ?
    C8 C10 H10B . . 109.5 ?
    H10A C10 H10B . . 109.5 ?
    C8 C10 H10C . . 109.5 ?
    H10A C10 H10C . . 109.5 ?
    H10B C10 H10C . . 109.5 ?
    C12 C11 C16 . . 122.28(14) ?
    C12 C11 S1 . . 118.15(12) ?
    C16 C11 S1 . . 119.34(12) ?
    C11 C12 C13 . . 119.72(16) ?
    C11 C12 H12 . . 120.1 ?
    C13 C12 H12 . . 120.1 ?
    C14 C13 C12 . . 117.86(16) ?
    C14 C13 C17 . . 121.82(16) ?
    C12 C13 C17 . . 120.31(17) ?
    C15 C14 C13 . . 121.88(15) ?
    C15 C14 H14 . . 119.1 ?
    C13 C14 H14 . . 119.1 ?
    C14 C15 C16 . . 120.38(17) ?
    C14 C15 H15 . . 119.8 ?
    C16 C15 H15 . . 119.8 ?
    C11 C16 C15 . . 117.87(17) ?
    C11 C16 H16 . . 121.1 ?
    C15 C16 H16 . . 121.1 ?
    C13 C17 H17A . . 109.5 ?
    C13 C17 H17B . . 109.5 ?
    H17A C17 H17B . . 109.5 ?
    C13 C17 H17C . . 109.5 ?
    H17A C17 H17C . . 109.5 ?
    H17B C17 H17C . . 109.5 ?
loop_
    _geom_torsion_atom_site_label_1
    _geom_torsion_atom_site_label_2
    _geom_torsion_atom_site_label_3
    _geom_torsion_atom_site_label_4
    _geom_torsion_site_symmetry_1
    _geom_torsion_site_symmetry_2
    _geom_torsion_site_symmetry_3
    _geom_torsion_site_symmetry_4
    _geom_torsion
    _geom_torsion_publ_flag
    O2 S1 C1 C8 . . . . 148.58(13) ?
    O3 S1 C1 C8 . . . . 18.60(15) ?
    C11 S1 C1 C8 . . . . -96.14(14) ?
    O2 S1 C1 C2 . . . . -32.04(14) ?
    O3 S1 C1 C2 . . . . -162.03(12) ?
    C11 S1 C1 C2 . . . . 83.23(14) ?
    C8 C1 C2 C7 . . . . 0.71(16) ?
    S1 C1 C2 C7 . . . . -178.77(11) ?
    C8 C1 C2 C3 . . . . -179.82(16) ?
    S1 C1 C2 C3 . . . . 0.7(3) ?
    C7 C2 C3 C4 . . . . 0.6(2) ?
    C1 C2 C3 C4 . . . . -178.85(15) ?
    C2 C3 C4 C5 . . . . 0.4(2) ?
    C2 C3 C4 Cl1 . . . . 179.49(11) ?
    C3 C4 C5 C6 . . . . -0.9(2) ?
    Cl1 C4 C5 C6 . . . . -179.97(12) ?
    C4 C5 C6 C7 . . . . 0.3(2) ?
    C4 C5 C6 C9 . . . . 178.77(15) ?
    C8 O1 C7 C2 . . . . 0.43(16) ?
    C8 O1 C7 C6 . . . . -178.69(14) ?
    C3 C2 C7 O1 . . . . 179.73(13) ?
    C1 C2 C7 O1 . . . . -0.69(16) ?
    C3 C2 C7 C6 . . . . -1.2(2) ?
    C1 C2 C7 C6 . . . . 178.42(14) ?
    C5 C6 C7 O1 . . . . 179.67(13) ?
    C9 C6 C7 O1 . . . . 1.2(2) ?
    C5 C6 C7 C2 . . . . 0.7(2) ?
    C9 C6 C7 C2 . . . . -177.79(15) ?
    C2 C1 C8 O1 . . . . -0.48(16) ?
    S1 C1 C8 O1 . . . . 178.99(11) ?
    C2 C1 C8 C10 . . . . 179.12(16) ?
    S1 C1 C8 C10 . . . . -1.4(3) ?
    C7 O1 C8 C1 . . . . 0.05(16) ?
    C7 O1 C8 C10 . . . . -179.64(13) ?
    O2 S1 C11 C12 . . . . -12.65(13) ?
    O3 S1 C11 C12 . . . . 116.33(12) ?
    C1 S1 C11 C12 . . . . -128.22(12) ?
    O2 S1 C11 C16 . . . . 172.73(11) ?
    O3 S1 C11 C16 . . . . -58.29(13) ?
    C1 S1 C11 C16 . . . . 57.16(13) ?
    C16 C11 C12 C13 . . . . 1.2(2) ?
    S1 C11 C12 C13 . . . . -173.25(11) ?
    C11 C12 C13 C14 . . . . -1.0(2) ?
    C11 C12 C13 C17 . . . . 177.98(14) ?
    C12 C13 C14 C15 . . . . 0.3(2) ?
    C17 C13 C14 C15 . . . . -178.72(15) ?
    C13 C14 C15 C16 . . . . 0.4(2) ?
    C12 C11 C16 C15 . . . . -0.6(2) ?
    S1 C11 C16 C15 . . . . 173.82(11) ?
    C14 C15 C16 C11 . . . . -0.2(2) ?
loop_
    _geom_hbond_atom_site_label_D
    _geom_hbond_atom_site_label_H
    _geom_hbond_atom_site_label_A
    _geom_hbond_site_symmetry_A
    _geom_hbond_distance_DH
    _geom_hbond_distance_HA
    _geom_hbond_distance_DA
    _geom_hbond_angle_DHA
    C10 H10C O2 1_565 0.98 2.49 3.297(2) 139.0
    C17 H17A O3 1_655 0.98 2.41 3.369(2) 164.6
_iucr_refine_instructions_details
;
TITL 1249 IN P2(1)/C
CELL  0.71073  8.87070  6.52810 26.35740 90.00000 96.99800 90.00000
ZERR 4  0.00020  0.00020  0.00060  0.00000  0.00100  0.00000
LATT 1
SYMM -X, Y+ 0.50000, -Z+ 0.50000
SFAC C H O S CL
UNIT 68 60 12 4 4
TEMP -100
SIZE 0.18 0.37 0.39
L.S. 15
ACTA
CONF
MPLA 9 C1 > C7 O1 C8
MPLA 6 C11 > C16
EQIV $1 x, 1+y, z
EQIV $2 1+x, y, z
HTAB C10 O2_$1
HTAB C17 O3_$2
BOND $H
BOND
FMAP 2
PLAN 20
WGHT    0.049100    0.563700
FVAR       0.14742
MOLE   1
CL1   5    0.461206    0.199053    0.429671    11.00000    0.05180    0.05236 =
         0.03256   -0.00595    0.01411   -0.01243
S1    4    0.264525    0.269773    0.640843    11.00000    0.02839    0.03222 =
         0.02295    0.00455    0.00096   -0.00829
O1    3    0.102043    0.710569    0.549034    11.00000    0.03712    0.03274 =
         0.02840    0.00427   -0.00124   -0.00610
O2    3    0.281261    0.072075    0.618324    11.00000    0.04032    0.03120 =
         0.03503    0.00178   -0.00411   -0.00919
O3    3    0.163621    0.290816    0.679293    11.00000    0.03216    0.05088 =
         0.03058    0.01141    0.00780   -0.00601
C1    1    0.208750    0.442072    0.592174    11.00000    0.03154    0.03140 =
         0.02237    0.00341    0.00043   -0.00784
C2    1    0.251547    0.432736    0.541041    11.00000    0.03173    0.03266 =
         0.02241    0.00248   -0.00074   -0.01196
C3    1    0.338863    0.302057    0.514740    11.00000    0.03517    0.03456 =
         0.02546    0.00118    0.00100   -0.00949
AFIX  43
H3    2    0.386472    0.183552    0.530282    11.00000   -1.20000
AFIX   0
C4    1    0.352217    0.354841    0.464697    11.00000    0.03543    0.04160 =
         0.02521   -0.00268    0.00354   -0.01421
C5    1    0.284427    0.528582    0.440892    11.00000    0.04137    0.04721 =
         0.02201    0.00443   -0.00060   -0.01858
AFIX  43
H5    2    0.298912    0.557870    0.406514    11.00000   -1.20000
AFIX   0
C6    1    0.196294    0.659192    0.466559    11.00000    0.03806    0.03767 =
         0.02659    0.00650   -0.00539   -0.01586
C7    1    0.183270    0.602742    0.516587    11.00000    0.03274    0.03386 =
         0.02558    0.00115   -0.00215   -0.01058
C8    1    0.119079    0.609979    0.594831    11.00000    0.03267    0.03312 =
         0.02571    0.00341   -0.00081   -0.00989
C9    1    0.123346    0.849998    0.443214    11.00000    0.05204    0.04326 =
         0.03568    0.01408   -0.00654   -0.01309
AFIX 137
H9A   2    0.019002    0.859822    0.451647    11.00000   -1.50000
H9B   2    0.122088    0.844793    0.406006    11.00000   -1.50000
H9C   2    0.181308    0.969987    0.456743    11.00000   -1.50000
AFIX   0
C10   1    0.038192    0.703275    0.635037    11.00000    0.03982    0.03678 =
         0.03510    0.00062    0.00447   -0.00452
AFIX 137
H10A  2    0.046501    0.613063    0.664967    11.00000   -1.50000
H10B  2   -0.069122    0.721982    0.621924    11.00000   -1.50000
H10C  2    0.083681    0.836504    0.644820    11.00000   -1.50000
AFIX   0
C11   1    0.446375    0.351168    0.668420    11.00000    0.02913    0.03736 =
         0.01713    0.00074    0.00312   -0.01016
C12   1    0.562590    0.208944    0.673737    11.00000    0.03121    0.04072 =
         0.02184    0.00225    0.00569   -0.00720
AFIX  43
H12   2    0.546818    0.075893    0.659474    11.00000   -1.20000
AFIX   0
C13   1    0.703501    0.261684    0.700199    11.00000    0.02880    0.05851 =
         0.02357    0.00705    0.00580   -0.00894
C14   1    0.721399    0.459236    0.719595    11.00000    0.03634    0.06991 =
         0.02478   -0.00061    0.00054   -0.02214
AFIX  43
H14   2    0.816481    0.498042    0.737562    11.00000   -1.20000
AFIX   0
C15   1    0.604981    0.600749    0.713509    11.00000    0.05100    0.04865 =
         0.02907   -0.00854    0.00454   -0.02117
AFIX  43
H15   2    0.621087    0.734888    0.727068    11.00000   -1.20000
AFIX   0
C16   1    0.464677    0.548259    0.687722    11.00000    0.04075    0.03939 =
         0.02566   -0.00257    0.00629   -0.00812
AFIX  43
H16   2    0.383682    0.644324    0.683422    11.00000   -1.20000
AFIX   0
C17   1    0.829308    0.106466    0.707783    11.00000    0.03064    0.07818 =
         0.04502    0.01426    0.00622   -0.00111
AFIX 137
H17A  2    0.926832    0.174494    0.705679    11.00000   -1.50000
H17B  2    0.812760    0.001257    0.681164    11.00000   -1.50000
H17C  2    0.830383    0.042411    0.741452    11.00000   -1.50000
HKLF 4
REM  1249 IN P2(1)/C
REM R1 =  0.0349 for   3252 Fo > 4sig(Fo)  and  0.0419 for all   3785 data
REM    202 parameters refined using      0 restraints
END
WGHT      0.0491      0.5640
REM Highest difference peak  0.321,  deepest hole -0.360,  1-sigma level  0.051
Q1    1   0.3715  0.3166  0.6562  11.00000  0.05    0.32
Q2    1   0.2283  0.4165  0.5664  11.00000  0.05    0.28
Q3    1   0.2289  0.3669  0.6127  11.00000  0.05    0.28
Q4    1   0.2455  0.5399  0.5310  11.00000  0.05    0.27
Q5    1   0.5488  0.5762  0.6927  11.00000  0.05    0.25
Q6    1   0.1328  0.4794  0.5923  11.00000  0.05    0.24
Q7    1   0.1932  0.6451  0.4927  11.00000  0.05    0.23
Q8    1   0.4522  0.4211  0.6866  11.00000  0.05    0.23
Q9    1   0.3883  0.1178  0.4221  11.00000  0.05    0.23
Q10   1   0.1949  0.5395  0.6003  11.00000  0.05    0.23
Q11   1   0.3217  0.4675  0.4608  11.00000  0.05    0.23
Q12   1   0.6385  0.2507  0.6807  11.00000  0.05    0.22
Q13   1   0.2536  0.1218  0.6391  11.00000  0.05    0.22
Q14   1   0.5138  0.3021  0.6628  11.00000  0.05    0.21
Q15   1   0.4630  0.4551  0.6677  11.00000  0.05    0.21
Q16   1   0.3487  0.3361  0.4905  11.00000  0.05    0.21
Q17   1   0.1714  0.7549  0.4600  11.00000  0.05    0.20
Q18   1   0.3223  0.3997  0.5339  11.00000  0.05    0.19
Q19   1   0.2568  0.6026  0.4592  11.00000  0.05    0.19
Q20   1   0.7267  0.3757  0.6992  11.00000  0.05    0.19
;
