# Supplementary material for: 5-Chloro-2,7-dimethyl-3-(3-methyl­phenyl­sulfon­yl)-1-benzo­furan
Source: Acta Crystallogr Sect E Struct Rep Online. 2014 Apr 16;70(Pt 5):o568. doi: 10.1107/S1600536814007892 (PMC4011214; doi:10.1107/S1600536814007892)
Supplement: Supplementary file 2 [file e-70-0o568-Isup2.hkl]

# 
# h,k,l, Fc-squared, Fo-squared, sigma(Fo-squared) and status flag 
# 
data_I
_shelx_title ' 1249 IN P2(1)/C' 
_shelx_refln_list_code          4 
_shelx_F_calc_maximum      223.72 
_exptl_crystal_F_000       696.00 
_reflns_d_resolution_high  0.7482 
 
loop_ 
 _symmetry_equiv_pos_as_xyz 
 'x, y, z' 
 '-x, y+1/2, -z+1/2' 
 '-x, -y, -z' 
 'x, -y-1/2, z-1/2' 
 
_cell_length_a     8.8707 
_cell_length_b     6.5281 
_cell_length_c    26.3574 
_cell_angle_alpha  90.000 
_cell_angle_beta   96.998 
_cell_angle_gamma  90.000 
 
_shelx_F_squared_multiplier     1.000 
 
loop_ 
 _refln_index_h 
 _refln_index_k 
 _refln_index_l 
 _refln_F_squared_calc 
 _refln_F_squared_meas 
 _refln_F_squared_sigma 
 _refln_observed_status 
   1   0   0     3185.00     3240.99     31.55 o 
   2   0   0     9558.09     9936.19     80.09 o 
   3   0   0     4079.09     4364.36     41.73 o 
   4   0   0     1567.87     1528.48     15.94 o 
   5   0   0     1399.07     1300.01     14.64 o 
   6   0   0      275.80      291.62      5.81 o 
   7   0   0     1421.55     1353.30     21.25 o 
   8   0   0       14.56       13.51      3.01 o 
   9   0   0       63.96       59.69      6.91 o 
  10   0   0      192.06      223.42      9.35 o 
  11   0   0      725.40      755.35     19.38 o 
   1   1   0     1747.76     1758.45     13.75 o 
   2   1   0    15096.16    15104.13    134.32 o 
   3   1   0     1929.91     1921.86     14.45 o 
   4   1   0      594.68      638.95      6.29 o 
   5   1   0     1186.44     1185.52      9.19 o 
   6   1   0      321.29      288.29      4.17 o 
   7   1   0        0.03       -0.97      1.12 o 
   8   1   0        1.34        0.21      1.32 o 
   9   1   0      752.75      752.11     12.02 o 
  10   1   0      292.71      300.76      8.79 o 
  11   1   0      201.48      196.02      6.39 o 
   0   2   0    11362.02    11141.63    138.74 o 
   1   2   0      118.79      114.69      2.00 o 
   2   2   0     1679.01     1796.72     15.91 o 
   3   2   0      113.45      100.95      2.40 o 
   4   2   0       14.37       29.75      1.44 o 
   5   2   0      277.49      265.46      4.46 o 
   6   2   0      104.12      108.52      3.23 o 
   7   2   0      171.38      156.98      4.06 o 
   8   2   0        0.71       -1.75      1.75 o 
   9   2   0        3.67        5.70      2.45 o 
  10   2   0      251.65      247.00      8.63 o 
  11   2   0      118.30      111.08      6.57 o 
   1   3   0     1011.73      876.22      9.77 o 
   2   3   0      297.49      346.22      5.14 o 
   3   3   0       95.46      102.95      2.99 o 
   4   3   0      712.00      704.19      9.03 o 
   5   3   0       19.63       15.21      1.93 o 
   6   3   0      433.63      419.89      7.98 o 
   7   3   0       42.09       37.87      2.74 o 
   8   3   0       26.83       32.73      2.69 o 
   9   3   0      223.45      219.48      6.39 o 
  10   3   0      246.53      249.55      8.41 o 
  11   3   0       33.42       44.55      6.31 o 
   0   4   0      419.21      338.53      7.67 o 
   1   4   0      116.35      146.01      3.60 o 
   2   4   0      320.10      275.09      5.18 o 
   3   4   0      293.07      285.59      7.33 o 
   4   4   0     1124.70     1054.07     14.19 o 
   5   4   0      472.21      478.99     10.79 o 
   6   4   0      202.92      190.68      6.55 o 
   7   4   0      233.99      224.46      7.48 o 
   8   4   0        0.33        3.23      2.42 o 
   9   4   0       98.42      104.46     10.45 o 
  10   4   0       12.32       12.72      5.33 o 
   1   5   0      741.46      716.72      9.96 o 
   2   5   0      364.07      370.68      7.16 o 
   3   5   0      717.21      680.70     11.18 o 
   4   5   0        0.05       -0.74      1.34 o 
   5   5   0       16.66       18.79      3.67 o 
   6   5   0       25.42       19.07      3.19 o 
   7   5   0      216.17      183.57     10.43 o 
   8   5   0       70.82       56.70      7.70 o 
   9   5   0        0.30        0.13      4.21 o 
   0   6   0      269.41      242.90     10.69 o 
   1   6   0       14.33       12.17      2.05 o 
   2   6   0      754.76      740.19     11.61 o 
   3   6   0       64.03       56.38      4.11 o 
   4   6   0      208.47      199.99      7.58 o 
   5   6   0        7.81        5.59      2.26 o 
   6   6   0      255.56      235.51     20.15 o 
   7   6   0      110.49      112.44      8.94 o 
   8   6   0       43.49       31.57      6.34 o 
   1   7   0       20.27       23.14      3.08 o 
   2   7   0       37.34       33.32      3.88 o 
   3   7   0       63.81       63.15      5.38 o 
   4   7   0       66.52       54.94      9.72 o 
   5   7   0       80.68      100.71      9.54 o 
   6   7   0        9.41       13.65      5.55 o 
   7   7   0       74.19       73.51      8.21 o 
   0   8   0       67.16       71.97     14.95 o 
   1   8   0       18.81       31.69      5.61 o 
   2   8   0       20.98       24.08      6.27 o 
   3   8   0       29.62       34.59      6.87 o 
   4   8   0       25.65       37.44      8.51 o 
 -11   1   1        3.26        5.52      2.54 o 
 -10   1   1        9.54       10.69      2.40 o 
  -9   1   1      103.82      103.08      4.10 o 
  -8   1   1      153.04      155.37      4.22 o 
  -7   1   1       35.02       27.68      2.16 o 
  -6   1   1       19.08       17.75      1.22 o 
  -5   1   1      254.43      256.11      4.03 o 
  -4   1   1     1975.99     2059.11     16.22 o 
  -3   1   1     1397.53     1422.60     11.29 o 
  -2   1   1       56.07       59.46      1.99 o 
  -1   1   1      463.32      431.25      4.47 o 
   0   1   1     8714.58     8656.95     80.21 o 
   1   1   1        7.21        8.91      0.67 o 
   2   1   1    10693.26    11142.41     83.50 o 
   3   1   1     1390.63     1549.86     11.09 o 
   4   1   1     2230.37     2491.78     17.13 o 
   5   1   1       51.16       44.15      1.62 o 
   6   1   1        0.93       -0.19      0.89 o 
   7   1   1      483.88      479.38      6.81 o 
   8   1   1      152.50      170.87      4.54 o 
   9   1   1       17.13       12.85      2.66 o 
  10   1   1        5.57        6.52      2.25 o 
  11   1   1       31.70       31.62      3.36 o 
 -11   2   1      220.37      223.47      8.71 o 
 -10   2   1      160.13      161.47      7.16 o 
  -9   2   1        7.15        5.41      2.79 o 
  -8   2   1        2.24       -1.47      1.73 o 
  -7   2   1      112.79      103.30      3.36 o 
  -6   2   1      244.12      242.22      4.45 o 
  -5   2   1      147.39      146.52      3.10 o 
  -4   2   1      341.43      352.34      6.16 o 
  -3   2   1        8.59       10.97      1.00 o 
  -2   2   1       38.21       37.47      1.37 o 
  -1   2   1      260.10      264.48      3.42 o 
   0   2   1      693.22      672.06      7.08 o 
   1   2   1      293.06      296.92      3.90 o 
   2   2   1     1560.62     1681.74     17.04 o 
   3   2   1      237.36      214.86      3.86 o 
   4   2   1     1520.95     1567.98     12.51 o 
   5   2   1      309.82      284.87      4.49 o 
   6   2   1      126.23      140.91      3.33 o 
   7   2   1      166.34      165.92      4.42 o 
   8   2   1        0.04        0.86      1.82 o 
   9   2   1       69.08       74.60      5.49 o 
  10   2   1        2.38        2.55      2.71 o 
  11   2   1       88.51       88.58      6.06 o 
 -11   3   1        3.88        9.42      3.68 o 
 -10   3   1       20.71       13.95      2.93 o 
  -9   3   1       36.66       36.84      3.20 o 
  -8   3   1       60.44       51.72      3.15 o 
  -7   3   1       14.30       17.94      2.21 o 
  -6   3   1      293.75      261.12      5.78 o 
  -5   3   1      562.00      539.96      8.56 o 
  -4   3   1      727.08      742.62      9.34 o 
  -3   3   1      887.92      925.27     10.50 o 
  -2   3   1      519.96      503.59      6.54 o 
  -1   3   1     5134.56     5326.47     45.22 o 
   0   3   1      205.12      263.64      4.30 o 
   1   3   1       54.21       85.50      2.42 o 
   2   3   1     1260.09     1242.63     11.73 o 
   3   3   1      110.59       87.07      2.88 o 
   4   3   1      307.33      333.23      5.60 o 
   5   3   1       45.94       42.23      2.45 o 
   6   3   1      523.90      484.26      8.24 o 
   7   3   1      132.79      122.21      4.03 o 
   8   3   1       32.17       28.72      2.87 o 
   9   3   1       47.57       48.18      3.57 o 
  10   3   1        5.40        7.92      2.93 o 
 -10   4   1       17.64       26.71      6.76 o 
  -9   4   1       31.88       32.97      4.87 o 
  -8   4   1      137.56      140.56      6.51 o 
  -7   4   1      190.20      198.64      7.08 o 
  -6   4   1      107.88      108.59      5.50 o 
  -5   4   1       78.46       77.85      4.52 o 
  -4   4   1      133.17      119.49      4.06 o 
  -3   4   1        7.21        8.04      1.33 o 
  -2   4   1       69.71       93.15      3.09 o 
  -1   4   1     1155.03     1188.55     12.64 o 
   0   4   1      927.96      933.39     10.80 o 
   1   4   1       79.08       91.54      2.97 o 
   2   4   1      282.61      290.42      4.58 o 
   3   4   1     1202.79     1214.91     14.10 o 
   4   4   1      695.84      694.35     12.91 o 
   5   4   1      467.37      451.94      9.49 o 
   6   4   1        1.21        1.80      1.86 o 
   7   4   1        1.49        4.78      2.16 o 
   8   4   1      215.84      212.44      9.05 o 
   9   4   1        5.87        7.05      4.41 o 
  10   4   1       41.45       37.88      7.69 o 
  -9   5   1        4.99        6.85      4.53 o 
  -8   5   1       54.07       51.45      6.54 o 
  -7   5   1        6.05        6.48      2.65 o 
  -6   5   1       51.05       61.33      4.73 o 
  -5   5   1       82.98       89.56      5.35 o 
  -4   5   1       84.41       88.57      3.95 o 
  -3   5   1      685.79      687.21      9.67 o 
  -2   5   1      788.52      778.11     10.65 o 
  -1   5   1     1483.08     1453.26     16.27 o 
   0   5   1        5.46        6.34      1.30 o 
   1   5   1       13.18        8.37      1.48 o 
   2   5   1      188.08      191.79      5.05 o 
   3   5   1      320.30      342.84      7.44 o 
   4   5   1       15.11       12.10      2.06 o 
   5   5   1      630.58      582.47     16.71 o 
   6   5   1        1.32       -0.53      2.12 o 
   7   5   1        4.96        7.09      3.58 o 
   8   5   1        5.11        2.31      3.94 o 
   9   5   1      221.02      227.25     17.27 o 
  -8   6   1       14.21        7.75      5.47 o 
  -7   6   1      114.81      121.86     10.66 o 
  -6   6   1      227.02      245.38     13.42 o 
  -5   6   1       19.53       13.58      3.57 o 
  -4   6   1       61.63       71.95      6.41 o 
  -3   6   1      283.85      258.79      8.12 o 
  -2   6   1      695.49      667.20     11.73 o 
  -1   6   1       29.03       34.41      3.06 o 
   0   6   1      293.41      287.87      6.61 o 
   1   6   1       56.45       62.81      3.81 o 
   2   6   1      172.87      165.19      5.33 o 
   3   6   1      612.29      630.83     12.41 o 
   4   6   1        1.55        2.25      2.51 o 
   5   6   1       58.19       68.45      5.11 o 
   6   6   1       97.25       96.98     14.68 o 
   7   6   1       15.90       19.96      5.28 o 
   8   6   1       75.13       92.81      9.06 o 
  -7   7   1        4.52        5.78      3.12 o 
  -6   7   1       38.59       48.10      7.69 o 
  -5   7   1       45.98       51.07      7.56 o 
  -4   7   1       13.50        7.85      4.72 o 
  -3   7   1        2.22        3.23      2.69 o 
  -2   7   1       88.45       93.73      5.59 o 
  -1   7   1      658.02      653.27     11.38 o 
   0   7   1       49.61       52.59      3.88 o 
   1   7   1       20.11       13.10      2.98 o 
   2   7   1      177.35      165.64      6.33 o 
   3   7   1        9.32       19.42      4.44 o 
   4   7   1       43.21       40.85      6.68 o 
   5   7   1      100.81      101.56     11.09 o 
   6   7   1       25.46       41.79      7.75 o 
  -4   8   1        5.70        6.44      9.20 o 
  -3   8   1      142.87      148.32     14.72 o 
  -2   8   1        1.51        8.21      6.16 o 
  -1   8   1        5.72        6.74      4.58 o 
   0   8   1        1.21       -0.02      4.03 o 
   1   8   1        0.38        8.10      4.95 o 
   2   8   1      119.78      127.28     13.62 o 
   3   8   1      143.33      180.14     12.12 o 
   4   8   1       56.19       47.67      7.71 o 
 -11   0   2       14.53        9.71      4.05 o 
 -10   0   2       10.92       11.07      3.60 o 
  -9   0   2     1069.20     1085.70     19.86 o 
  -8   0   2      543.17      511.94     11.80 o 
  -7   0   2     3103.87     3064.29     35.86 o 
  -6   0   2       44.71       45.50      2.47 o 
  -5   0   2       41.68       47.21      2.18 o 
  -4   0   2      555.92      491.97      7.13 o 
  -3   0   2     4554.56     4486.73     37.70 o 
  -2   0   2     2459.85     2560.35     23.07 o 
  -1   0   2    11960.88    10935.77    236.91 o 
   0   0   2     3876.63     3844.13     77.11 o 
   1   0   2     2659.80     2883.37     27.55 o 
   2   0   2     5498.27     6222.12     58.93 o 
   3   0   2     1780.27     1893.23     20.07 o 
   4   0   2     1945.62     1851.48     20.47 o 
   5   0   2     1414.54     1342.07     16.47 o 
   6   0   2       39.20       43.98      2.74 o 
   7   0   2        4.12        7.12      1.93 o 
   8   0   2      123.30      108.68      7.46 o 
   9   0   2       76.06       68.47      5.84 o 
  10   0   2       43.32       33.20      4.64 o 
  11   0   2       43.61       37.57      5.29 o 
 -11   1   2      132.46      130.83      5.86 o 
 -10   1   2       45.35       50.98      3.65 o 
  -9   1   2      707.02      708.23     10.73 o 
  -8   1   2      285.42      287.75      5.86 o 
  -7   1   2       47.40       41.10      2.06 o 
  -6   1   2       51.30       42.83      1.63 o 
  -5   1   2      372.62      348.96      5.33 o 
  -4   1   2      576.66      508.72      5.33 o 
  -3   1   2       18.58        6.60      0.73 o 
  -2   1   2     1441.73     1374.57      9.79 o 
  -1   1   2        0.46        0.67      0.24 o 
   0   1   2     3945.89     4094.94     28.06 o 
   1   1   2       74.42       69.03      1.54 o 
   2   1   2    50050.77    44459.59    297.62 o 
   3   1   2        9.14        1.85      0.59 o 
   4   1   2     1818.14     2054.37     13.97 o 
   5   1   2      315.78      319.40      4.13 o 
   6   1   2      579.90      592.68      6.64 o 
   7   1   2     2395.45     2281.07     20.17 o 
   8   1   2       21.88       21.52      2.35 o 
   9   1   2       98.70      107.57      4.45 o 
  10   1   2       36.51       43.02      3.48 o 
  11   1   2       40.65       43.87      4.54 o 
 -11   2   2       20.26       19.75      3.76 o 
 -10   2   2      101.47      105.99      6.20 o 
  -9   2   2      280.10      290.08      8.76 o 
  -8   2   2      637.96      601.63     10.52 o 
  -7   2   2     1232.08     1221.05     14.29 o 
  -6   2   2      152.64      167.26      3.70 o 
  -5   2   2      156.17      157.32      3.02 o 
  -4   2   2      344.40      365.40      5.57 o 
  -3   2   2     2118.31     1984.15     16.80 o 
  -2   2   2     6066.00     6362.80     54.65 o 
  -1   2   2      107.84       77.47      1.87 o 
   0   2   2      438.18      379.66      4.28 o 
   1   2   2     2520.37     2470.27     18.67 o 
   2   2   2      249.30      232.08      4.02 o 
   3   2   2      402.90      345.93      5.17 o 
   4   2   2     3015.33     3010.37     21.84 o 
   5   2   2       42.36       35.07      1.79 o 
   6   2   2        0.49        2.82      1.13 o 
   7   2   2      123.33      119.40      4.00 o 
   8   2   2      482.15      474.84      9.83 o 
   9   2   2        2.45        1.81      2.35 o 
  10   2   2       68.53       64.44      4.97 o 
  11   2   2      108.46      126.52      7.27 o 
 -11   3   2        4.42        2.87      3.31 o 
 -10   3   2       87.95       89.78      5.09 o 
  -9   3   2       12.92       14.47      2.45 o 
  -8   3   2      202.88      224.62      7.12 o 
  -7   3   2        0.38       -1.33      1.33 o 
  -6   3   2        4.73        3.65      1.62 o 
  -5   3   2       10.84       11.09      1.96 o 
  -4   3   2        7.83        7.20      1.24 o 
  -3   3   2      274.85      267.25      5.88 o 
  -2   3   2       53.69       81.64      2.34 o 
  -1   3   2       17.37        9.30      0.84 o 
   0   3   2        9.51       21.54      1.35 o 
   1   3   2      163.67      168.27      3.17 o 
   2   3   2     2024.16     1823.74     16.68 o 
   3   3   2      560.25      593.11      8.44 o 
   4   3   2      165.46      195.16      4.17 o 
   5   3   2       32.15       24.06      1.98 o 
   6   3   2       15.21       16.12      2.16 o 
   7   3   2      380.57      388.79      9.06 o 
   8   3   2       78.63       77.41      3.79 o 
   9   3   2      223.00      221.88      7.07 o 
  10   3   2        0.05       -2.30      2.30 o 
 -10   4   2       95.60      101.67      8.61 o 
  -9   4   2      108.19      112.01      6.42 o 
  -8   4   2       30.28       36.95      3.96 o 
  -7   4   2      113.06      113.97      5.60 o 
  -6   4   2        0.01        0.04      1.88 o 
  -5   4   2       32.74       37.15      3.54 o 
  -4   4   2        8.76        3.54      1.33 o 
  -3   4   2      330.75      317.91      5.71 o 
  -2   4   2     1019.45     1043.18     15.36 o 
  -1   4   2      116.80      109.01      3.05 o 
   0   4   2      304.95      353.47      5.79 o 
   1   4   2      721.33      640.02      8.51 o 
   2   4   2      113.84       99.21      2.20 o 
   3   4   2      469.57      443.15      8.07 o 
   4   4   2      184.13      175.82      7.45 o 
   5   4   2        7.09        6.15      2.03 o 
   6   4   2      232.20      232.07      7.10 o 
   7   4   2      100.32      113.79      5.55 o 
   8   4   2       78.50       97.63      7.99 o 
   9   4   2       16.24        8.99      4.40 o 
  10   4   2       47.32       59.89      8.70 o 
  -9   5   2      113.55      108.50      9.24 o 
  -8   5   2       73.45       77.57      7.65 o 
  -7   5   2       23.13       28.40      3.84 o 
  -6   5   2       14.60       13.67      3.90 o 
  -5   5   2      447.35      417.82     11.04 o 
  -4   5   2     1204.52     1132.85     15.58 o 
  -3   5   2      228.95      203.06      4.61 o 
  -2   5   2     1894.43     1792.16     20.50 o 
  -1   5   2      121.73      107.20      3.61 o 
   0   5   2      878.19      892.16     11.04 o 
   1   5   2       44.38       46.56      2.69 o 
   2   5   2     1126.67     1033.89     13.51 o 
   3   5   2      155.84      153.99      4.14 o 
   4   5   2      100.59      103.27      3.68 o 
   5   5   2        6.02        7.09      3.75 o 
   6   5   2      230.34      199.69     10.10 o 
   7   5   2       89.35       88.46      7.71 o 
   8   5   2       55.19       69.75      7.67 o 
   9   5   2      203.76      236.28     12.88 o 
  -8   6   2       14.89       13.20      4.84 o 
  -7   6   2       41.47       38.40      6.90 o 
  -6   6   2      202.88      209.45      9.87 o 
  -5   6   2      142.62      158.39      7.23 o 
  -4   6   2       62.57       51.28      4.13 o 
  -3   6   2      398.23      377.03      9.42 o 
  -2   6   2        3.39        3.99      2.07 o 
  -1   6   2      973.30      944.93     13.51 o 
   0   6   2      127.00      133.72      4.66 o 
   1   6   2      338.68      304.36      9.95 o 
   2   6   2        0.59       -1.56      1.56 o 
   3   6   2      210.89      219.27      8.59 o 
   4   6   2        4.90       10.91      3.97 o 
   5   6   2       37.08       40.28      3.79 o 
   6   6   2       16.68       13.16      3.43 o 
   7   6   2       47.01       50.16      6.77 o 
   8   6   2       35.16       40.79      8.28 o 
  -7   7   2        7.52        4.25      3.02 o 
  -6   7   2        6.34        5.69      4.99 o 
  -5   7   2       13.17        9.97      4.78 o 
  -4   7   2       81.42       79.80      7.29 o 
  -3   7   2       44.71       35.34      5.19 o 
  -2   7   2       19.47       16.85      2.80 o 
  -1   7   2        2.86        6.21      1.94 o 
   0   7   2       32.78       30.09      3.63 o 
   1   7   2      134.25      145.41      7.51 o 
   2   7   2       28.55       27.15      3.77 o 
   3   7   2        0.36        0.21      2.99 o 
   4   7   2      244.30      273.10     24.57 o 
   5   7   2       96.74       93.50     11.80 o 
   6   7   2       12.89        0.89      4.37 o 
  -4   8   2       34.32       47.85     15.18 o 
  -3   8   2        4.78       -3.08      5.08 o 
  -2   8   2        0.10       -0.24      5.50 o 
  -1   8   2        6.03        5.73      4.66 o 
   0   8   2       44.38       45.84      7.26 o 
   1   8   2       22.42       33.76      5.47 o 
   2   8   2       21.44       22.01      5.99 o 
   3   8   2        2.61        5.41      4.80 o 
   4   8   2        4.70        2.91      5.68 o 
 -11   1   3       36.46       32.11      3.34 o 
 -10   1   3       65.45       66.14      3.72 o 
  -9   1   3        7.99        9.61      2.50 o 
  -8   1   3      196.10      198.54      4.76 o 
  -7   1   3      223.56      236.70      4.27 o 
  -6   1   3       53.82       53.17      1.84 o 
  -5   1   3      148.67      171.14      3.66 o 
  -4   1   3      349.71      341.59      3.91 o 
  -3   1   3      888.58      919.96      7.02 o 
  -2   1   3     1190.94     1296.65      8.25 o 
  -1   1   3     2475.70     2538.87     20.00 o 
   0   1   3      104.90      106.90      1.35 o 
   1   1   3        0.16       -0.40      0.40 o 
   2   1   3     7397.65     7937.95     49.79 o 
   3   1   3      188.70      173.50      2.32 o 
   4   1   3      260.05      267.87      3.19 o 
   5   1   3       27.01       20.43      1.10 o 
   6   1   3       37.87       36.52      1.80 o 
   7   1   3       33.26       32.75      1.95 o 
   8   1   3       19.89       20.45      2.18 o 
   9   1   3       58.15       62.92      3.62 o 
  10   1   3        5.27        8.64      2.44 o 
  11   1   3        1.95        1.22      2.33 o 
 -11   2   3        0.01        2.19      2.93 o 
 -10   2   3       78.74       75.45      5.40 o 
  -9   2   3       99.20       86.09      5.21 o 
  -8   2   3       14.77       13.80      2.38 o 
  -7   2   3        1.29        4.04      1.67 o 
  -6   2   3        1.39        1.52      1.01 o 
  -5   2   3      783.47      856.83      9.89 o 
  -4   2   3      525.10      611.48      6.57 o 
  -3   2   3      121.46      102.58      2.09 o 
  -2   2   3     1240.82     1263.74     11.72 o 
  -1   2   3     1269.86     1255.67     11.17 o 
   0   2   3      120.31      109.12      1.71 o 
   1   2   3     6119.01     6099.61     45.37 o 
   2   2   3      361.63      406.60      6.12 o 
   3   2   3     1242.63     1310.41     16.58 o 
   4   2   3     7297.15     7636.82     60.30 o 
   5   2   3      323.18      328.06      5.22 o 
   6   2   3        0.01        1.19      1.10 o 
   7   2   3      238.73      244.91      7.16 o 
   8   2   3      126.50      119.17      5.03 o 
   9   2   3       37.99       32.69      3.71 o 
  10   2   3        5.81        6.04      2.81 o 
  11   2   3       16.05       20.39      3.85 o 
 -11   3   3       38.73       39.96      4.42 o 
 -10   3   3       31.39       24.74      3.31 o 
  -9   3   3      217.17      216.13      5.99 o 
  -8   3   3      150.88      147.83      5.03 o 
  -7   3   3      155.26      135.85      5.22 o 
  -6   3   3      397.26      366.53      8.17 o 
  -5   3   3      578.37      566.51      9.28 o 
  -4   3   3      216.12      191.16      5.20 o 
  -3   3   3     1138.85     1125.37     11.54 o 
  -2   3   3       33.53       35.97      2.25 o 
  -1   3   3      147.83      141.06      2.43 o 
   0   3   3      134.50      141.36      2.63 o 
   1   3   3      350.17      328.10      4.08 o 
   2   3   3        4.99        9.80      0.96 o 
   3   3   3      586.37      593.78      8.25 o 
   4   3   3      486.16      507.43     11.54 o 
   5   3   3      240.34      232.07      7.06 o 
   6   3   3     1718.89     1675.37     16.41 o 
   7   3   3      206.89      196.29      4.94 o 
   8   3   3        2.55       -0.67      1.67 o 
   9   3   3        7.47        9.63      2.63 o 
  10   3   3       46.95       41.44      4.67 o 
 -10   4   3      131.27      118.53      9.09 o 
  -9   4   3       36.71       36.46      4.56 o 
  -8   4   3        3.29        3.29      2.50 o 
  -7   4   3        2.50        0.44      1.93 o 
  -6   4   3      553.11      504.45     11.70 o 
  -5   4   3      261.91      263.73      7.79 o 
  -4   4   3        9.07        5.58      1.32 o 
  -3   4   3      160.38      177.49      4.17 o 
  -2   4   3      214.61      198.03      3.70 o 
  -1   4   3       21.35       16.84      1.46 o 
   0   4   3       45.54       45.37      2.12 o 
   1   4   3     3705.28     3677.79     31.33 o 
   2   4   3       17.54       14.13      1.03 o 
   3   4   3        0.08        1.64      0.93 o 
   4   4   3     1343.88     1348.42     16.40 o 
   5   4   3     1415.15     1398.43     20.64 o 
   6   4   3      635.77      608.74     15.47 o 
   7   4   3      211.17      210.87      8.55 o 
   8   4   3       25.17       13.57      4.78 o 
   9   4   3       51.15       50.71     13.48 o 
  10   4   3        4.26        0.60      6.29 o 
  -9   5   3      321.71      359.23     15.15 o 
  -8   5   3       82.48       94.84      5.96 o 
  -7   5   3       17.55       22.60      3.63 o 
  -6   5   3      220.06      244.37      8.67 o 
  -5   5   3      297.66      308.50      9.06 o 
  -4   5   3      555.78      502.64     12.19 o 
  -3   5   3      186.09      182.78      5.49 o 
  -2   5   3      133.39      144.36      5.60 o 
  -1   5   3        6.04        4.63      1.32 o 
   0   5   3      412.29      401.96      6.89 o 
   1   5   3      264.18      239.01      5.20 o 
   2   5   3      630.97      604.32     13.23 o 
   3   5   3       14.34       12.18      1.38 o 
   4   5   3      466.24      478.79      8.26 o 
   5   5   3      278.30      257.19     12.49 o 
   6   5   3       96.71       89.17      7.29 o 
   7   5   3      171.32      162.04      9.88 o 
   8   5   3        5.27        0.76      4.01 o 
   9   5   3       33.27       36.99      6.62 o 
  -8   6   3       12.76       13.31      5.18 o 
  -7   6   3      121.27      136.97     10.85 o 
  -6   6   3       98.03       82.11      5.88 o 
  -5   6   3        2.33        0.11      2.27 o 
  -4   6   3       82.79       83.68      4.95 o 
  -3   6   3      184.24      195.84      7.48 o 
  -2   6   3       41.00       39.66      3.30 o 
  -1   6   3       38.63       37.02      2.89 o 
   0   6   3      383.50      383.42      7.29 o 
   1   6   3      505.60      491.04      9.07 o 
   2   6   3       29.10       23.35      2.77 o 
   3   6   3       52.65       62.62      5.27 o 
   4   6   3       88.50      103.58      8.78 o 
   5   6   3       38.24       51.78      4.40 o 
   6   6   3       27.05       24.85      4.28 o 
   7   6   3       98.17       96.97      6.54 o 
   8   6   3        3.98        5.30      3.38 o 
  -7   7   3        2.54       -0.70      8.51 o 
  -6   7   3        0.01       -3.10      8.51 o 
  -5   7   3       35.16       39.75      5.47 o 
  -4   7   3      125.22      128.10      7.30 o 
  -3   7   3        3.37        3.45      2.32 o 
  -2   7   3       22.39       22.05      3.05 o 
  -1   7   3       93.78      104.95      5.18 o 
   0   7   3       27.61       25.84      3.43 o 
   1   7   3      226.86      232.47      8.75 o 
   2   7   3      121.60      123.71      6.99 o 
   3   7   3        0.13        0.97      3.39 o 
   4   7   3       13.35       19.20      5.38 o 
   5   7   3      126.97      134.92     11.12 o 
   6   7   3       11.46       11.36      5.37 o 
  -4   8   3        1.80       -6.90      6.90 o 
  -3   8   3        0.10        3.79      4.26 o 
  -2   8   3        2.98       -1.74      3.77 o 
  -1   8   3        1.81        5.73      6.57 o 
   0   8   3        2.25        1.24      4.52 o 
   1   8   3      264.01      262.73     13.44 o 
   2   8   3        0.74        7.14      4.25 o 
   3   8   3       18.87       22.41      6.10 o 
   4   8   3       14.67       10.35      5.24 o 
 -11   0   4        2.53        2.47      4.25 o 
 -10   0   4      521.37      520.35     14.44 o 
  -9   0   4      336.00      344.30      9.73 o 
  -8   0   4        2.79        5.62      2.09 o 
  -7   0   4     3416.49     3383.14     39.82 o 
  -6   0   4     3914.95     3953.36     40.65 o 
  -5   0   4        0.15        1.48      1.39 o 
  -4   0   4      452.90      460.82      8.90 o 
  -3   0   4      831.59      947.48     10.31 o 
  -2   0   4      125.99      106.96      2.63 o 
  -1   0   4        6.49       -0.97      0.97 o 
   0   0   4      976.37     1007.70      8.69 o 
   1   0   4      254.51      261.67      2.97 o 
   2   0   4     1596.89     1689.55     19.21 o 
   3   0   4      424.49      474.65      6.89 o 
   4   0   4     9329.83     9894.42     94.32 o 
   5   0   4     2631.78     2417.58     26.80 o 
   6   0   4      107.06      125.39      4.49 o 
   7   0   4       22.32       33.44      2.90 o 
   8   0   4      367.21      359.23      9.66 o 
   9   0   4      772.00      783.34     17.40 o 
  10   0   4        1.33       -2.75      2.75 o 
  11   0   4       37.78       40.99      5.41 o 
 -11   1   4      282.18      291.33     10.13 o 
 -10   1   4       52.35       47.12      3.33 o 
  -9   1   4        2.32       -0.87      1.67 o 
  -8   1   4      548.54      533.70      8.36 o 
  -7   1   4     1026.29     1039.00     10.36 o 
  -6   1   4      652.14      620.91      6.32 o 
  -5   1   4     3794.49     3841.22     25.51 o 
  -4   1   4      672.56      634.06      5.67 o 
  -3   1   4      161.85      165.21      2.17 o 
  -2   1   4        4.01        6.61      1.24 o 
  -1   1   4    14305.69    13793.47    124.77 o 
   0   1   4    17718.47    16845.96    209.36 o 
   1   1   4      300.88      298.39      2.85 o 
   2   1   4     2743.06     3007.60     19.09 o 
   3   1   4    12170.86    12223.21     77.21 o 
   4   1   4       68.45      103.80      1.93 o 
   5   1   4       24.44       23.44      1.17 o 
   6   1   4      762.34      757.05      7.80 o 
   7   1   4       98.30       92.72      3.21 o 
   8   1   4       14.96       15.28      2.13 o 
   9   1   4        9.08       11.64      2.25 o 
  10   1   4      735.34      768.52     12.63 o 
  11   1   4      148.74      165.07      7.66 o 
 -11   2   4       12.63        9.07      3.37 o 
 -10   2   4      439.48      450.87     11.53 o 
  -9   2   4        3.39        3.54      2.30 o 
  -8   2   4      159.70      167.56      5.38 o 
  -7   2   4      648.38      624.32      9.65 o 
  -6   2   4      413.59      385.47      5.65 o 
  -5   2   4      111.30      104.53      2.69 o 
  -4   2   4       24.47       28.02      1.22 o 
  -3   2   4      422.10      423.26      4.80 o 
  -2   2   4       24.05       67.83      1.95 o 
  -1   2   4     1764.41     1841.87     15.65 o 
   0   2   4     1845.63     1740.29     12.96 o 
   1   2   4     1218.94     1278.66     10.85 o 
   2   2   4      514.81      508.93      6.15 o 
   3   2   4      125.15      122.84      2.27 o 
   4   2   4     5960.40     5883.24     41.65 o 
   5   2   4      187.40      185.85      3.77 o 
   6   2   4      511.43      514.86      7.37 o 
   7   2   4       74.13       65.25      3.33 o 
   8   2   4       39.74       42.02      3.31 o 
   9   2   4      738.57      738.28     14.48 o 
  10   2   4        8.85       10.29      2.95 o 
  11   2   4      134.66      132.53      7.63 o 
 -11   3   4      119.67      119.06      9.29 o 
 -10   3   4        8.41        4.96      2.45 o 
  -9   3   4      112.87      111.33      4.52 o 
  -8   3   4       21.08       17.80      2.48 o 
  -7   3   4     1122.39     1057.04     14.10 o 
  -6   3   4       10.63        7.82      1.95 o 
  -5   3   4      659.02      602.94      8.50 o 
  -4   3   4      198.82      228.72      4.37 o 
  -3   3   4      130.98      134.74      2.81 o 
  -2   3   4        0.08        0.62      0.51 o 
  -1   3   4     1050.55     1018.16     10.06 o 
   0   3   4     7040.04     7352.35     57.67 o 
   1   3   4      328.99      425.11      5.31 o 
   2   3   4      104.01      131.37      2.94 o 
   3   3   4      202.29      194.66      3.96 o 
   4   3   4     1040.51     1070.39     12.50 o 
   5   3   4        0.32        3.01      1.29 o 
   6   3   4     1305.20     1234.15     13.11 o 
   7   3   4      140.91      145.77      4.61 o 
   8   3   4       26.10       24.67      2.94 o 
   9   3   4      115.93      115.33      5.84 o 
  10   3   4       36.91       34.71      5.13 o 
 -10   4   4      145.92      163.39      8.59 o 
  -9   4   4       32.69       30.18      4.05 o 
  -8   4   4      185.26      182.44      7.75 o 
  -7   4   4       14.52       18.63      3.36 o 
  -6   4   4       68.26       77.26      4.93 o 
  -5   4   4      172.84      176.65      6.44 o 
  -4   4   4       31.79       33.96      2.23 o 
  -3   4   4      102.67      107.11      3.07 o 
  -2   4   4      397.34      337.44      5.21 o 
  -1   4   4       26.02       26.69      1.79 o 
   0   4   4      850.87      804.79      9.83 o 
   1   4   4       69.68       80.45      2.67 o 
   2   4   4      491.21      532.66      6.99 o 
   3   4   4      101.78       90.42      2.80 o 
   4   4   4      650.85      593.56     11.74 o 
   5   4   4        3.63        1.27      1.69 o 
   6   4   4        0.46        0.74      2.11 o 
   7   4   4       23.30       25.01      4.49 o 
   8   4   4       81.14       68.37      7.29 o 
   9   4   4      211.26      230.15     12.12 o 
  10   4   4        5.45        5.98      9.43 o 
  -9   5   4       24.15       29.05      5.00 o 
  -8   5   4      106.01      110.98      6.39 o 
  -7   5   4      317.18      336.58     12.35 o 
  -6   5   4       35.12       37.26      3.99 o 
  -5   5   4      187.31      193.11      7.39 o 
  -4   5   4      455.59      449.07      8.56 o 
  -3   5   4      490.29      487.74      7.85 o 
  -2   5   4        2.21        1.14      1.52 o 
  -1   5   4      168.07      163.82      4.33 o 
   0   5   4        0.16       -0.91      1.01 o 
   1   5   4     1694.31     1622.31     17.82 o 
   2   5   4      242.67      229.98      5.69 o 
   3   5   4      281.39      248.21      4.83 o 
   4   5   4      105.21      118.74      4.48 o 
   5   5   4       51.07       53.95      4.65 o 
   6   5   4      227.23      227.41     10.78 o 
   7   5   4        0.01        2.53      3.65 o 
   8   5   4       37.42       45.29      6.68 o 
   9   5   4        8.41        5.34      4.64 o 
  -8   6   4       61.96       77.12      8.25 o 
  -7   6   4        8.53        6.10      3.63 o 
  -6   6   4        4.86        6.79      2.91 o 
  -5   6   4       63.97       72.78      5.40 o 
  -4   6   4      225.16      226.96      8.73 o 
  -3   6   4        7.32        7.33      2.39 o 
  -2   6   4      412.13      388.34     11.65 o 
  -1   6   4      242.88      237.74      6.72 o 
   0   6   4      283.07      253.64      6.06 o 
   1   6   4      207.27      199.78      6.98 o 
   2   6   4      241.72      277.66      7.90 o 
   3   6   4      112.94      108.08     12.82 o 
   4   6   4        3.88        3.22      1.65 o 
   5   6   4       85.23       73.33      5.91 o 
   6   6   4       35.65       36.18      4.18 o 
   7   6   4       96.61       93.18      9.59 o 
   8   6   4        0.01        1.37      3.51 o 
  -7   7   4        9.30       15.83      7.27 o 
  -6   7   4        1.69        9.38      6.29 o 
  -5   7   4       31.56       35.04      6.27 o 
  -4   7   4       14.30       14.36      3.38 o 
  -3   7   4       83.13       97.74      6.06 o 
  -2   7   4      107.38      113.52      6.49 o 
  -1   7   4        0.01       -1.23      2.29 o 
   0   7   4       56.05       49.67      4.94 o 
   1   7   4      227.93      244.98      9.28 o 
   2   7   4      245.26      237.52     10.32 o 
   3   7   4       57.25       46.03      7.00 o 
   4   7   4       39.34       35.83      6.78 o 
   5   7   4       10.46       14.31      5.25 o 
   6   7   4        0.46       -2.16      4.17 o 
  -4   8   4       29.12       24.88      8.29 o 
  -3   8   4       18.28       20.66      5.85 o 
  -2   8   4       24.33       26.29      6.10 o 
  -1   8   4       15.23       20.11      6.11 o 
   0   8   4        1.46       -1.21      2.99 o 
   1   8   4       27.40       22.82      4.82 o 
   2   8   4        9.39       18.75      4.75 o 
   3   8   4       80.85       96.98     10.00 o 
   4   8   4       23.64       28.60      6.90 o 
 -11   1   5       53.13       48.07      3.86 o 
 -10   1   5        1.71       -0.94      1.81 o 
  -9   1   5       11.57        4.66      1.98 o 
  -8   1   5       73.26       75.92      3.16 o 
  -7   1   5        5.25        1.82      1.20 o 
  -6   1   5       24.18       15.53      1.31 o 
  -5   1   5      214.05      191.16      2.81 o 
  -4   1   5      139.75      160.42      2.42 o 
  -3   1   5      130.01      141.50      2.26 o 
  -2   1   5     1834.87     1843.28     11.56 o 
  -1   1   5     4130.89     4268.68     25.67 o 
   0   1   5     3763.13     4058.09     29.05 o 
   1   1   5     2952.77     3182.68     19.75 o 
   2   1   5     1506.12     1628.46     11.93 o 
   3   1   5      197.94      240.61      3.41 o 
   4   1   5      282.62      280.82      4.92 o 
   5   1   5       45.64       44.98      1.59 o 
   6   1   5       16.19       19.99      1.76 o 
   7   1   5      107.98      114.22      3.12 o 
   8   1   5       16.54       12.52      1.95 o 
   9   1   5       53.64       53.84      3.37 o 
  10   1   5       15.44       23.95      2.93 o 
  11   1   5       24.69       27.15      3.17 o 
 -11   2   5        8.42        6.47      3.25 o 
 -10   2   5        1.76        2.02      2.70 o 
  -9   2   5       92.67       83.63      6.69 o 
  -8   2   5      126.62      123.99      4.75 o 
  -7   2   5       24.94       19.00      2.35 o 
  -6   2   5      298.62      290.09      4.89 o 
  -5   2   5        0.19       -0.74      0.74 o 
  -4   2   5     2147.37     2147.86     15.41 o 
  -3   2   5      750.58      875.51      7.83 o 
  -2   2   5      623.01      616.41      7.02 o 
  -1   2   5     3969.19     3942.43     30.24 o 
   0   2   5        0.06        0.25      0.64 o 
   1   2   5        1.29        4.76      0.57 o 
   2   2   5      355.39      460.43      5.39 o 
   3   2   5     1137.18     1294.44     10.60 o 
   4   2   5     2123.98     2204.27     20.14 o 
   5   2   5       10.87       17.74      1.52 o 
   6   2   5      328.09      354.80      5.99 o 
   7   2   5        0.12       -0.58      1.33 o 
   8   2   5        9.36       13.36      2.43 o 
   9   2   5       18.20       21.07      3.41 o 
  10   2   5        1.74        0.83      2.55 o 
  11   2   5       16.63       17.45      4.13 o 
 -11   3   5      128.32      120.33      7.07 o 
 -10   3   5       21.88       18.36      2.94 o 
  -9   3   5        7.32        5.79      2.18 o 
  -8   3   5      273.00      285.78      6.86 o 
  -7   3   5        0.39       -0.88      1.57 o 
  -6   3   5      127.36      118.73      4.75 o 
  -5   3   5       13.27       14.84      1.52 o 
  -4   3   5        0.23       -0.19      0.78 o 
  -3   3   5       24.06       35.99      1.52 o 
  -2   3   5       74.01       65.02      1.87 o 
  -1   3   5      646.68      674.83      7.41 o 
   0   3   5     1063.59     1144.35     10.65 o 
   1   3   5       69.08       47.06      1.60 o 
   2   3   5      134.09      164.73      3.35 o 
   3   3   5     1176.70     1082.73     12.15 o 
   4   3   5      224.50      243.59      4.87 o 
   5   3   5      141.92      140.02      3.76 o 
   6   3   5     1429.69     1491.27     16.52 o 
   7   3   5       72.60       68.99      4.52 o 
   8   3   5        0.68       -0.93      1.83 o 
   9   3   5       32.54       23.36      4.48 o 
  10   3   5        0.42        3.57      3.07 o 
 -10   4   5       11.05        6.11      5.28 o 
  -9   4   5        8.06        2.70      2.73 o 
  -8   4   5       20.93       21.92      3.46 o 
  -7   4   5      897.08      851.22     19.37 o 
  -6   4   5      473.99      454.32     11.03 o 
  -5   4   5       27.58       25.42      3.24 o 
  -4   4   5      383.71      374.08      6.72 o 
  -3   4   5      766.60      712.73      9.04 o 
  -2   4   5     2431.00     2393.11     21.44 o 
  -1   4   5      580.28      590.92      7.15 o 
   0   4   5      490.79      559.95      7.00 o 
   1   4   5      197.67      167.11      3.36 o 
   2   4   5     1339.00     1340.58     14.45 o 
   3   4   5      107.43       92.79      3.08 o 
   4   4   5      724.95      688.77      9.42 o 
   5   4   5      566.03      520.59     11.11 o 
   6   4   5      347.35      362.43     14.88 o 
   7   4   5      102.64       89.16      7.30 o 
   8   4   5      931.41      921.14     23.25 o 
   9   4   5       68.56       80.88      8.14 o 
  10   4   5       15.07        8.28      7.16 o 
  -9   5   5       15.06       25.95      4.22 o 
  -8   5   5      368.57      370.88     13.41 o 
  -7   5   5       21.97       21.22      4.24 o 
  -6   5   5       81.88       73.68      7.18 o 
  -5   5   5      232.91      263.56      8.43 o 
  -4   5   5      197.06      190.33      5.43 o 
  -3   5   5      201.57      204.00      5.07 o 
  -2   5   5        0.55        3.19      1.59 o 
  -1   5   5      474.73      481.66      8.36 o 
   0   5   5       88.99       88.39      3.63 o 
   1   5   5      289.02      317.91      7.87 o 
   2   5   5      163.88      140.63      4.50 o 
   3   5   5     1735.33     1674.21     19.71 o 
   4   5   5        4.46        0.20      1.68 o 
   5   5   5        2.98        2.99      2.05 o 
   6   5   5      308.25      332.77     10.28 o 
   7   5   5       47.35       57.98      6.87 o 
   8   5   5      239.70      219.99     12.17 o 
   9   5   5       63.75       67.26      9.87 o 
  -8   6   5      108.68      104.11      8.98 o 
  -7   6   5       39.15       34.77      4.68 o 
  -6   6   5       56.91       63.06      5.36 o 
  -5   6   5        3.67        6.34      2.65 o 
  -4   6   5       14.29       15.41      3.74 o 
  -3   6   5       29.91       29.47      3.37 o 
  -2   6   5      428.62      418.64     11.25 o 
  -1   6   5      281.84      273.36      8.14 o 
   0   6   5      214.95      200.88      7.02 o 
   1   6   5      300.73      271.68      8.03 o 
   2   6   5      170.83      179.97      8.09 o 
   3   6   5       11.99        3.32      2.80 o 
   4   6   5        1.51       -0.20      1.30 o 
   5   6   5        0.55       -0.32      2.18 o 
   6   6   5       43.86       41.26      5.46 o 
   7   6   5      121.33      133.84      7.59 o 
   8   6   5       85.33       85.45      7.62 o 
  -7   7   5       62.04       65.20     13.57 o 
  -6   7   5        2.31        4.41      4.05 o 
  -5   7   5       62.36       75.19     10.57 o 
  -4   7   5       16.24       12.74      3.32 o 
  -3   7   5       69.88       75.02      6.32 o 
  -2   7   5       26.78       23.47      3.76 o 
  -1   7   5       11.61       15.95      4.13 o 
   0   7   5       19.99       23.43      4.00 o 
   1   7   5       30.70       24.24      4.42 o 
   2   7   5       22.31       31.49      4.87 o 
   3   7   5       31.05       32.42      5.07 o 
   4   7   5        2.42        0.36      3.86 o 
   5   7   5       10.97       14.12      5.46 o 
   6   7   5       15.76       20.29      6.30 o 
  -4   8   5        2.90        7.63      4.72 o 
  -3   8   5       16.93       15.64      5.50 o 
  -2   8   5      175.32      175.18     18.04 o 
  -1   8   5       83.72       87.12      6.61 o 
   0   8   5       36.68       37.76      5.13 o 
   1   8   5        4.46       10.33      4.05 o 
   2   8   5      179.46      184.12     10.43 o 
   3   8   5       47.24       48.57      8.09 o 
   4   8   5       73.41       75.12     12.39 o 
 -11   0   6        0.01       -3.12      3.12 o 
 -10   0   6        0.97       -1.36      3.12 o 
  -9   0   6      317.58      318.26     13.31 o 
  -8   0   6     1201.14     1188.87     18.09 o 
  -7   0   6       43.35       35.54      3.85 o 
  -6   0   6      818.99      905.71     12.30 o 
  -5   0   6      116.63      112.69      3.36 o 
  -4   0   6      318.54      350.43      5.96 o 
  -3   0   6     3970.98     3948.33     45.47 o 
  -2   0   6      437.37      551.67      8.94 o 
  -1   0   6    24866.77    23299.33    222.65 o 
   0   0   6      756.14      820.29      7.45 o 
   1   0   6    16838.21    16885.37    194.81 o 
   2   0   6     4089.60     4015.66     42.43 o 
   3   0   6      825.86      894.93     12.28 o 
   4   0   6      399.73      392.19      6.78 o 
   5   0   6     3176.85     3097.03     33.27 o 
   6   0   6      260.56      229.03      6.06 o 
   7   0   6       40.12       31.83      2.95 o 
   8   0   6      307.25      305.87      9.50 o 
   9   0   6       14.63       13.38      3.26 o 
  10   0   6      669.16      717.04     17.36 o 
  11   0   6      149.42      164.64      8.49 o 
 -11   1   6        9.89        4.51      2.33 o 
 -10   1   6       47.03       47.48      3.40 o 
  -9   1   6       26.73       27.07      2.73 o 
  -8   1   6     1049.62     1009.83     11.90 o 
  -7   1   6      696.74      673.03      7.71 o 
  -6   1   6      968.69      963.28      8.99 o 
  -5   1   6     2947.39     2955.16     20.40 o 
  -4   1   6     3028.93     3068.01     21.74 o 
  -3   1   6      764.75      670.06      5.87 o 
  -2   1   6     1473.71     1661.55     11.63 o 
  -1   1   6      477.15      492.80      3.82 o 
   0   1   6      295.53      256.66      2.74 o 
   1   1   6     8922.03     9124.64     56.46 o 
   2   1   6     1087.50     1046.85      7.91 o 
   3   1   6     1049.19     1018.26      8.67 o 
   4   1   6      271.14      317.34      5.43 o 
   5   1   6       62.90       66.73      1.95 o 
   6   1   6      635.73      672.18      7.48 o 
   7   1   6      682.04      677.15      8.27 o 
   8   1   6       19.69       21.62      2.38 o 
   9   1   6       73.19       70.81      4.32 o 
  10   1   6       10.66        7.37      2.43 o 
  11   1   6      333.44      369.00     12.20 o 
 -11   2   6       33.78       32.74      4.50 o 
 -10   2   6       10.84       10.41      3.23 o 
  -9   2   6      785.82      766.90     13.96 o 
  -8   2   6        0.33       -1.59      1.59 o 
  -7   2   6      117.11      108.97      4.24 o 
  -6   2   6        7.74        7.62      1.39 o 
  -5   2   6     1412.05     1410.12     12.98 o 
  -4   2   6      294.65      288.87      3.85 o 
  -3   2   6     1670.46     1674.42     11.99 o 
  -2   2   6     2415.33     2560.68     22.52 o 
  -1   2   6      148.64      156.60      2.50 o 
   0   2   6     2849.01     3149.51     24.41 o 
   1   2   6      863.10      779.51      8.25 o 
   2   2   6     8573.79     9027.14     59.10 o 
   3   2   6       94.54       87.71      1.73 o 
   4   2   6       14.23       22.64      1.95 o 
   5   2   6     1552.96     1543.88     14.96 o 
   6   2   6      110.63       99.54      4.21 o 
   7   2   6      163.36      128.82      4.37 o 
   8   2   6       29.80       28.50      2.96 o 
   9   2   6       16.35       15.61      3.14 o 
  10   2   6       45.13       42.00      4.89 o 
  11   2   6        1.67       -2.30      3.28 o 
 -11   3   6       45.49       45.69      4.54 o 
 -10   3   6      282.94      286.71      7.65 o 
  -9   3   6        8.00        5.85      2.19 o 
  -8   3   6      549.14      550.27     11.58 o 
  -7   3   6        9.67        5.45      2.40 o 
  -6   3   6       91.74       91.35      4.53 o 
  -5   3   6      645.90      643.19      9.69 o 
  -4   3   6      399.87      399.96      5.54 o 
  -3   3   6     2711.66     2773.55     25.61 o 
  -2   3   6        6.72        1.70      0.63 o 
  -1   3   6     1959.99     2143.62     18.79 o 
   0   3   6      238.76      220.20      3.51 o 
   1   3   6      120.89       84.09      2.29 o 
   2   3   6     1105.74     1098.55     11.85 o 
   3   3   6      284.32      314.78      4.87 o 
   4   3   6      201.03      208.61      4.94 o 
   5   3   6       78.28       78.95      3.09 o 
   6   3   6     1568.33     1565.40     18.67 o 
   7   3   6      151.26      149.87      4.91 o 
   8   3   6      146.35      131.72      6.45 o 
   9   3   6        1.49       -1.89      2.23 o 
  10   3   6        0.69       -1.86      2.71 o 
 -10   4   6       35.36       39.59      5.21 o 
  -9   4   6       50.98       54.86      5.01 o 
  -8   4   6        5.11        2.32      2.40 o 
  -7   4   6       22.00       23.54      3.56 o 
  -6   4   6      105.44      116.38      5.81 o 
  -5   4   6     1216.47     1124.30     18.75 o 
  -4   4   6       93.38       94.36      3.41 o 
  -3   4   6     1250.49     1161.13     12.25 o 
  -2   4   6       19.54       24.91      1.60 o 
  -1   4   6        2.33        4.36      0.92 o 
   0   4   6       70.93       69.14      3.30 o 
   1   4   6      386.66      362.21      5.25 o 
   2   4   6      888.64      868.65     12.39 o 
   3   4   6      808.65      790.18     10.46 o 
   4   4   6      200.43      195.18      4.66 o 
   5   4   6      166.26      152.82      7.30 o 
   6   4   6      363.82      345.91     12.29 o 
   7   4   6       16.98       15.22      4.14 o 
   8   4   6      837.60      844.28     22.20 o 
   9   4   6       10.14       19.37      5.18 o 
  10   4   6       82.05       84.45     13.17 o 
  -9   5   6        3.76        2.87      2.97 o 
  -8   5   6      115.71      126.46      6.84 o 
  -7   5   6       13.77        5.25      2.71 o 
  -6   5   6       42.04       47.11      4.38 o 
  -5   5   6       24.01       21.39      3.38 o 
  -4   5   6      298.79      278.32      6.65 o 
  -3   5   6      617.63      599.19      9.78 o 
  -2   5   6       24.77       19.80      1.67 o 
  -1   5   6       68.32       72.63      3.34 o 
   0   5   6      334.78      309.04      5.94 o 
   1   5   6       15.93       19.73      1.98 o 
   2   5   6      118.90      110.03      3.75 o 
   3   5   6       77.68       99.23      3.75 o 
   4   5   6       33.38       32.50      3.25 o 
   5   5   6       22.14       30.64      3.63 o 
   6   5   6       57.14       65.93      5.90 o 
   7   5   6      122.98      109.54      6.95 o 
   8   5   6       97.44       97.24      8.96 o 
   9   5   6       12.22        8.74      5.93 o 
  -8   6   6       71.49       61.07     10.33 o 
  -7   6   6      121.58      129.30      8.16 o 
  -6   6   6       83.48      105.11      6.63 o 
  -5   6   6      153.73      171.04      9.19 o 
  -4   6   6        0.98       -1.34      1.34 o 
  -3   6   6      102.30      100.68      5.25 o 
  -2   6   6       20.23       16.65      2.57 o 
  -1   6   6      115.03      112.92      5.46 o 
   0   6   6       21.89       25.30      3.88 o 
   1   6   6       51.96       46.88      4.37 o 
   2   6   6      125.55      113.22      6.19 o 
   3   6   6      156.08      152.79      8.40 o 
   4   6   6      275.37      266.00      8.56 o 
   5   6   6        0.00       -1.08      2.09 o 
   6   6   6       53.69       46.41      4.67 o 
   7   6   6       20.71       14.85      3.73 o 
   8   6   6      117.60      133.89     10.05 o 
  -6   7   6       85.87       98.44      9.07 o 
  -5   7   6       78.81      111.74      7.56 o 
  -4   7   6        3.62        1.07      3.32 o 
  -3   7   6       71.99       67.98      9.03 o 
  -2   7   6      161.02      147.69      7.50 o 
  -1   7   6       25.86       24.09      3.92 o 
   0   7   6       95.88       79.83      5.80 o 
   1   7   6        0.04       -2.61      2.61 o 
   2   7   6      189.31      200.96     11.82 o 
   3   7   6       21.93       22.18      4.70 o 
   4   7   6       44.96       41.85      7.19 o 
   5   7   6       22.06       22.67      7.02 o 
   6   7   6        0.44        5.06      2.71 o 
  -4   8   6       10.10        0.74      4.66 o 
  -3   8   6        0.01       -0.45      4.67 o 
  -2   8   6        2.19        2.75      3.61 o 
  -1   8   6      109.20      113.93      7.36 o 
   0   8   6       25.85       30.23      5.21 o 
   1   8   6        9.98        9.57      4.20 o 
   2   8   6       16.23       20.50      4.91 o 
   3   8   6       31.48       40.74      7.64 o 
   4   8   6      111.66       93.87     19.33 o 
 -11   1   7       11.87        4.88      2.38 o 
 -10   1   7      227.89      222.40      6.59 o 
  -9   1   7       60.66       54.49      3.11 o 
  -8   1   7        0.30       -0.79      1.36 o 
  -7   1   7        7.48       12.67      1.69 o 
  -6   1   7       21.47       20.90      1.46 o 
  -5   1   7     1027.58     1128.77      9.96 o 
  -4   1   7      273.76      312.38      3.74 o 
  -3   1   7      942.29      933.95      8.37 o 
  -2   1   7      725.89      746.15      6.91 o 
  -1   1   7     2460.43     2599.86     24.05 o 
   0   1   7      377.74      429.83      3.97 o 
   1   1   7      240.36      227.95      2.33 o 
   2   1   7     1576.78     1703.89     13.21 o 
   3   1   7      851.64      926.95      9.33 o 
   4   1   7        2.15        2.86      1.14 o 
   5   1   7       49.06       32.97      1.47 o 
   6   1   7     1166.69     1225.81     11.59 o 
   7   1   7      107.83      106.98      3.11 o 
   8   1   7      116.00      118.52      4.33 o 
   9   1   7        0.16       -1.68      1.68 o 
  10   1   7        2.27        2.62      2.18 o 
  11   1   7       32.79       39.90      3.73 o 
 -11   2   7        0.53       -0.04      2.81 o 
 -10   2   7        0.18       -1.40      2.15 o 
  -9   2   7      226.49      214.68      6.96 o 
  -8   2   7      255.72      245.13      7.86 o 
  -7   2   7      111.20      100.29      4.07 o 
  -6   2   7      686.84      691.46      9.39 o 
  -5   2   7     1234.93     1203.48     11.74 o 
  -4   2   7      162.43      158.32      2.65 o 
  -3   2   7       87.91      106.03      1.75 o 
  -2   2   7      100.01      109.81      2.41 o 
  -1   2   7      135.67      149.84      2.52 o 
   0   2   7      126.26      155.52      2.45 o 
   1   2   7        7.98       20.63      2.02 o 
   2   2   7     2532.29     2790.82     19.74 o 
   3   2   7       11.99       14.37      0.98 o 
   4   2   7      446.32      512.37      8.70 o 
   5   2   7      259.50      235.40      4.94 o 
   6   2   7      972.70      949.48     12.49 o 
   7   2   7      100.93       80.46      3.63 o 
   8   2   7      153.49      165.05      5.92 o 
   9   2   7       49.73       46.87      4.25 o 
  10   2   7        5.67        8.16      3.92 o 
 -11   3   7        8.43        9.04      3.36 o 
 -10   3   7       69.70       71.21      5.03 o 
  -9   3   7       23.63       18.30      2.75 o 
  -8   3   7        2.77        4.01      1.94 o 
  -7   3   7       71.31       60.91      3.77 o 
  -6   3   7       92.83       95.29      5.28 o 
  -5   3   7      159.30      177.73      4.41 o 
  -4   3   7      454.95      426.45      7.04 o 
  -3   3   7       49.53       57.64      2.04 o 
  -2   3   7       94.53       77.22      2.35 o 
  -1   3   7      313.67      318.63      4.53 o 
   0   3   7     5528.61     5927.02     47.45 o 
   1   3   7      822.42      861.63     10.06 o 
   2   3   7      133.59      142.71      2.99 o 
   3   3   7      702.08      670.21      7.47 o 
   4   3   7     1390.71     1349.43     17.99 o 
   5   3   7      130.39      113.52      3.72 o 
   6   3   7      258.41      259.91      5.96 o 
   7   3   7       12.50       10.42      2.27 o 
   8   3   7       12.55        8.65      2.62 o 
   9   3   7        0.06       -1.75      2.27 o 
  10   3   7      106.08      114.14      6.77 o 
 -10   4   7       34.12       37.68      5.14 o 
  -9   4   7       26.85       25.52      3.93 o 
  -8   4   7        0.02        0.35      2.19 o 
  -7   4   7      157.49      156.92      7.00 o 
  -6   4   7     1041.54     1016.80     18.26 o 
  -5   4   7        1.13        0.53      1.78 o 
  -4   4   7      351.79      345.61      6.16 o 
  -3   4   7      381.30      352.04      5.99 o 
  -2   4   7      505.72      527.85      6.90 o 
  -1   4   7      950.65      976.88     10.50 o 
   0   4   7        2.50        2.50      0.92 o 
   1   4   7      837.45      857.94      9.54 o 
   2   4   7      119.31      124.91      3.22 o 
   3   4   7      350.56      337.84      5.99 o 
   4   4   7      156.31      157.37      5.42 o 
   5   4   7      885.67      833.52     15.91 o 
   6   4   7      111.25      106.27      6.72 o 
   7   4   7       38.56       26.90      4.98 o 
   8   4   7      590.57      568.06     17.93 o 
   9   4   7       17.30       24.07      7.64 o 
  -9   5   7       13.00       14.92      3.63 o 
  -8   5   7        4.82        2.05      2.95 o 
  -7   5   7        0.33        2.29      2.49 o 
  -6   5   7      270.76      282.65      9.23 o 
  -5   5   7      122.82      129.89      6.27 o 
  -4   5   7      221.80      238.91      7.28 o 
  -3   5   7      309.82      291.50      6.87 o 
  -2   5   7      219.72      200.77      4.70 o 
  -1   5   7      289.47      296.50      5.99 o 
   0   5   7     1075.62     1075.43     14.20 o 
   1   5   7      521.18      554.11      8.70 o 
   2   5   7        0.04       -1.31      1.31 o 
   3   5   7      242.79      227.62      6.66 o 
   4   5   7      409.39      413.46     10.44 o 
   5   5   7       20.32       17.48      3.19 o 
   6   5   7       18.79       17.52      3.57 o 
   7   5   7        4.54        1.46      2.70 o 
   8   5   7      316.31      318.90     11.77 o 
   9   5   7        0.21        2.48      3.96 o 
  -8   6   7        3.43        8.79      4.18 o 
  -7   6   7        3.00        2.34      3.30 o 
  -6   6   7      742.83      719.94     18.16 o 
  -5   6   7      158.44      146.13      7.91 o 
  -4   6   7       17.56       17.03      4.92 o 
  -3   6   7      140.77      147.98      6.79 o 
  -2   6   7        3.10        0.79      2.66 o 
  -1   6   7      384.01      398.12     10.95 o 
   0   6   7        0.19        1.28      2.21 o 
   1   6   7      646.65      625.40     16.25 o 
   2   6   7      469.41      441.78     13.61 o 
   3   6   7       56.83       45.72      5.58 o 
   4   6   7       27.31       20.08      3.07 o 
   5   6   7      166.61      166.43     11.02 o 
   6   6   7       22.53       31.86      4.46 o 
   7   6   7        6.48        4.83      3.56 o 
  -6   7   7       23.37       15.58      6.41 o 
  -5   7   7        0.98        7.37      4.02 o 
  -4   7   7      159.55      163.18     11.62 o 
  -3   7   7        2.93       -0.26      2.76 o 
  -2   7   7        5.75        6.55      2.98 o 
  -1   7   7       44.94       57.12      8.78 o 
   0   7   7       86.75       93.78      6.19 o 
   1   7   7      339.89      344.11     12.42 o 
   2   7   7        0.38        1.27      3.25 o 
   3   7   7       16.04       10.52      5.56 o 
   4   7   7       66.99       77.13      9.14 o 
   5   7   7        0.03        0.22      4.39 o 
   6   7   7        0.20       -2.91      3.45 o 
  -4   8   7        6.29        5.02      5.00 o 
  -3   8   7       30.58       26.49      6.30 o 
  -2   8   7        5.83        6.29      3.97 o 
  -1   8   7       41.91       48.05      5.28 o 
   0   8   7        0.02       -0.82      3.18 o 
   1   8   7       54.61       53.25      6.64 o 
   2   8   7        0.86        0.90      3.67 o 
   3   8   7        2.66        5.76      5.15 o 
 -11   0   8      162.85      166.90      8.92 o 
 -10   0   8      294.34      287.25      9.44 o 
  -9   0   8       37.71       38.08      4.07 o 
  -8   0   8     1359.29     1371.94     21.65 o 
  -7   0   8      150.63      169.11      5.87 o 
  -6   0   8     1500.37     1386.29     17.52 o 
  -5   0   8     2047.08     2157.32     25.47 o 
  -4   0   8      992.76     1019.04     13.82 o 
  -3   0   8     6744.86     7227.63     88.25 o 
  -2   0   8     9591.08    10066.44    120.40 o 
  -1   0   8    19222.35    19082.14    375.00 o 
   0   0   8    11033.14    11912.56    105.90 o 
   1   0   8      507.14      491.05      5.73 o 
   2   0   8     2748.43     2483.79     27.05 o 
   3   0   8     7218.56     7624.17     79.26 o 
   4   0   8      204.77      207.87      4.81 o 
   5   0   8      534.93      506.69     12.67 o 
   6   0   8      156.70      159.49      5.29 o 
   7   0   8        8.56        7.26      1.98 o 
   8   0   8       36.47       39.67      4.35 o 
   9   0   8      676.47      748.16     22.44 o 
  10   0   8      271.13      311.07     11.05 o 
  11   0   8       45.05       42.85      5.19 o 
 -11   1   8       78.36       80.93      4.40 o 
 -10   1   8      153.40      160.00      5.41 o 
  -9   1   8       61.65       55.21      3.15 o 
  -8   1   8       26.27       23.62      2.29 o 
  -7   1   8     2993.86     3050.42     27.46 o 
  -6   1   8       38.88       32.34      1.74 o 
  -5   1   8        6.19       14.89      1.11 o 
  -4   1   8     1216.35     1369.09     11.39 o 
  -3   1   8      308.64      274.09      3.63 o 
  -2   1   8        4.16       14.65      0.78 o 
  -1   1   8    10552.94    10995.85     85.78 o 
   0   1   8     3463.39     3604.69     24.14 o 
   1   1   8       10.72       15.60      0.90 o 
   2   1   8       46.37       46.95      1.28 o 
   3   1   8     2945.60     3052.06     22.88 o 
   4   1   8     4890.67     4832.22     34.30 o 
   5   1   8        6.84        6.40      0.98 o 
   6   1   8      917.45      896.44      9.29 o 
   7   1   8      296.69      327.22      5.43 o 
   8   1   8      234.46      250.84      7.70 o 
   9   1   8        7.24        4.01      2.02 o 
  10   1   8      125.94      123.82      5.00 o 
  11   1   8       15.97       12.67      3.07 o 
 -11   2   8        0.37        0.00      2.82 o 
 -10   2   8       73.99       68.27      4.66 o 
  -9   2   8       24.39       23.10      3.44 o 
  -8   2   8      310.28      308.59      7.85 o 
  -7   2   8       46.93       52.54      3.17 o 
  -6   2   8      842.34      826.69     16.86 o 
  -5   2   8      392.52      358.85      5.23 o 
  -4   2   8     1219.59     1365.68     11.14 o 
  -3   2   8     1751.85     1955.31     14.72 o 
  -2   2   8      812.70      744.91      7.52 o 
  -1   2   8     2962.70     2881.15     23.92 o 
   0   2   8      538.27      599.04      7.33 o 
   1   2   8      783.25      806.62      8.80 o 
   2   2   8     1423.40     1431.05     10.61 o 
   3   2   8     1847.26     1776.48     13.37 o 
   4   2   8      202.72      216.42      4.34 o 
   5   2   8      187.56      196.52      5.15 o 
   6   2   8       26.35       19.88      2.11 o 
   7   2   8        4.33       -0.03      1.60 o 
   8   2   8      200.98      197.17      6.44 o 
   9   2   8      248.58      253.39      9.09 o 
  10   2   8        4.06        2.07      2.97 o 
 -11   3   8      212.24      214.99      7.52 o 
 -10   3   8       80.31       79.51      4.54 o 
  -9   3   8       21.80       23.54      2.97 o 
  -8   3   8       82.13       70.61      3.79 o 
  -7   3   8      717.89      677.13     10.98 o 
  -6   3   8        0.13        0.21      1.34 o 
  -5   3   8       23.55       32.46      2.21 o 
  -4   3   8       25.89       37.49      1.71 o 
  -3   3   8      123.09      105.70      2.68 o 
  -2   3   8      978.86      942.07      9.84 o 
  -1   3   8      700.77      740.23      8.03 o 
   0   3   8     1049.77     1034.50     10.95 o 
   1   3   8        0.02        0.71      0.52 o 
   2   3   8     1147.72     1199.00     11.38 o 
   3   3   8      509.23      475.15      5.87 o 
   4   3   8     1563.19     1525.82     15.44 o 
   5   3   8       21.40       24.22      2.40 o 
   6   3   8       74.98       75.95      3.40 o 
   7   3   8      216.88      205.41      6.35 o 
   8   3   8       14.84        7.93      2.49 o 
   9   3   8       99.00      101.05      7.82 o 
  10   3   8       43.99       48.03      4.91 o 
 -10   4   8       45.07       49.28      5.69 o 
  -9   4   8        9.71       11.22      3.24 o 
  -8   4   8      147.60      150.10      6.81 o 
  -7   4   8      118.86      112.63      6.03 o 
  -6   4   8      356.99      346.72      9.79 o 
  -5   4   8       44.37       42.42      3.78 o 
  -4   4   8      703.16      691.92     10.38 o 
  -3   4   8        8.90       11.32      1.42 o 
  -2   4   8       38.69       30.24      1.70 o 
  -1   4   8     1033.21     1059.87     11.25 o 
   0   4   8        0.11        2.23      0.89 o 
   1   4   8      538.60      540.41      7.38 o 
   2   4   8      102.26       94.51      3.09 o 
   3   4   8      539.70      513.58      9.39 o 
   4   4   8      220.97      223.01      7.37 o 
   5   4   8       18.34       19.46      3.53 o 
   6   4   8        9.10        3.77      2.20 o 
   7   4   8      106.83      111.86      8.18 o 
   8   4   8      150.07      143.54     13.28 o 
   9   4   8       88.50       91.21      8.73 o 
  -9   5   8      100.75      107.43      6.85 o 
  -8   5   8       32.25       32.36      4.59 o 
  -7   5   8        9.78        7.01      3.03 o 
  -6   5   8      177.99      190.64      7.82 o 
  -5   5   8      423.41      408.00     10.82 o 
  -4   5   8       39.93       40.25      3.63 o 
  -3   5   8      455.13      432.89      7.19 o 
  -2   5   8       61.91       61.47      2.72 o 
  -1   5   8      593.22      540.86      8.61 o 
   0   5   8        0.03       -0.07      1.16 o 
   1   5   8      223.23      209.45      5.06 o 
   2   5   8      431.25      431.35      9.02 o 
   3   5   8        0.07       -0.54      1.51 o 
   4   5   8      113.73      105.90      6.12 o 
   5   5   8      175.83      179.25      7.41 o 
   6   5   8      344.94      323.90     10.52 o 
   7   5   8        5.38        2.47      3.16 o 
   8   5   8      231.82      227.96     10.29 o 
  -8   6   8      136.89      135.16      8.79 o 
  -7   6   8        0.11        2.21      3.19 o 
  -6   6   8        4.50       11.02      4.45 o 
  -5   6   8       43.06       47.71      4.82 o 
  -4   6   8      114.44      108.17      6.29 o 
  -3   6   8      186.49      186.85      5.50 o 
  -2   6   8       96.00       95.07      8.04 o 
  -1   6   8      101.82       97.09      5.90 o 
   0   6   8      328.17      301.90     10.81 o 
   1   6   8      377.28      349.15     11.90 o 
   2   6   8       24.17       23.18      4.13 o 
   3   6   8       53.91       48.76      3.57 o 
   4   6   8       64.61       60.38     10.03 o 
   5   6   8       85.42       98.52      6.25 o 
   6   6   8       35.11       31.52      4.57 o 
   7   6   8      119.08      126.56      8.25 o 
  -6   7   8       21.90       16.78      5.27 o 
  -5   7   8      154.59      161.95      9.57 o 
  -4   7   8        5.93        2.54      3.79 o 
  -3   7   8       73.22       77.87      7.27 o 
  -2   7   8        5.42        6.08      3.00 o 
  -1   7   8        0.79       -1.29      2.62 o 
   0   7   8       21.75       14.79      3.50 o 
   1   7   8       25.41       32.93      5.22 o 
   2   7   8       17.39       29.83      5.00 o 
   3   7   8        1.31        1.84      3.23 o 
   4   7   8        1.78       -0.89      4.12 o 
   5   7   8       16.23       17.24      8.63 o 
   6   7   8      123.22      135.73     23.54 o 
  -4   8   8        0.68       -3.96      3.96 o 
  -3   8   8      177.63      204.87     10.93 o 
  -2   8   8        0.59        2.53      4.18 o 
  -1   8   8        5.18        0.91      3.06 o 
   0   8   8       36.96       47.80      6.66 o 
   1   8   8       37.89       48.18      6.40 o 
   2   8   8        9.81       20.83      6.15 o 
   3   8   8       13.77       19.49      6.42 o 
 -11   1   9       71.68       69.78      4.14 o 
 -10   1   9       35.75       39.80      3.26 o 
  -9   1   9       10.17        6.80      2.27 o 
  -8   1   9      165.70      163.88      4.53 o 
  -7   1   9      437.48      447.60      6.88 o 
  -6   1   9      118.75      102.49      2.77 o 
  -5   1   9      184.24      186.04      3.05 o 
  -4   1   9       82.10       83.32      1.96 o 
  -3   1   9      895.94      937.03      8.16 o 
  -2   1   9      174.55      177.99      2.56 o 
  -1   1   9      276.15      325.46      3.68 o 
   0   1   9        8.18       11.45      0.80 o 
   1   1   9      316.10      405.42      3.68 o 
   2   1   9      755.45      809.71      7.15 o 
   3   1   9       14.78       13.24      1.01 o 
   4   1   9     1267.46     1404.59     12.00 o 
   5   1   9       32.31       33.00      1.71 o 
   6   1   9        5.96        2.27      1.04 o 
   7   1   9       27.81       30.91      2.81 o 
   8   1   9       72.79       74.11      3.79 o 
   9   1   9       16.02       12.57      2.37 o 
  10   1   9       18.37       17.20      2.90 o 
 -11   2   9       41.56       42.52      4.79 o 
 -10   2   9       10.59       10.43      2.84 o 
  -9   2   9        3.16        2.34      2.51 o 
  -8   2   9      340.31      339.98      9.29 o 
  -7   2   9        3.90        2.47      1.22 o 
  -6   2   9      673.56      652.64     13.53 o 
  -5   2   9        8.62       10.20      1.44 o 
  -4   2   9       10.55        9.53      0.90 o 
  -3   2   9      211.13      223.10      2.87 o 
  -2   2   9       50.21       36.52      1.14 o 
  -1   2   9      923.18     1013.67      8.86 o 
   0   2   9       53.28       46.26      1.59 o 
   1   2   9      194.57      272.35      3.80 o 
   2   2   9      482.22      482.43      5.21 o 
   3   2   9      112.63       87.06      2.48 o 
   4   2   9       95.55       97.91      2.78 o 
   5   2   9        4.99        5.82      1.43 o 
   6   2   9        0.11        0.09      1.41 o 
   7   2   9      108.35      103.24      4.39 o 
   8   2   9        0.31        0.89      2.15 o 
   9   2   9        6.09        2.35      2.58 o 
  10   2   9        7.06       12.52      3.55 o 
 -10   3   9        6.85        5.66      2.68 o 
  -9   3   9       10.20        8.22      2.50 o 
  -8   3   9       62.34       53.77      3.66 o 
  -7   3   9       44.98       33.43      3.27 o 
  -6   3   9       55.05       54.37      3.98 o 
  -5   3   9       14.21       15.13      1.76 o 
  -4   3   9     1019.81     1037.23     10.56 o 
  -3   3   9      220.76      219.71      4.17 o 
  -2   3   9      331.18      299.28      4.65 o 
  -1   3   9      780.45      764.82      8.30 o 
   0   3   9      189.52      179.12      3.07 o 
   1   3   9      282.33      249.02      5.43 o 
   2   3   9      193.50      172.66      3.96 o 
   3   3   9      303.82      294.16      4.94 o 
   4   3   9      167.11      161.30      5.25 o 
   5   3   9      262.91      243.54      5.71 o 
   6   3   9       15.71       16.92      2.32 o 
   7   3   9      143.36      154.70      9.73 o 
   8   3   9       32.23       32.14      3.58 o 
   9   3   9        3.40        4.00      2.70 o 
  10   3   9        5.12        2.28      2.94 o 
 -10   4   9       65.25       69.21      6.37 o 
  -9   4   9       10.82       14.75      4.09 o 
  -8   4   9       73.11       92.69      5.70 o 
  -7   4   9        3.35        1.61      2.83 o 
  -6   4   9        5.27        2.06      2.83 o 
  -5   4   9        3.32        1.59      1.76 o 
  -4   4   9       20.33       22.45      2.15 o 
  -3   4   9      288.52      295.72      5.50 o 
  -2   4   9     1451.34     1485.41     14.77 o 
  -1   4   9        1.34        0.93      0.87 o 
   0   4   9      105.36       92.02      2.86 o 
   1   4   9      401.12      418.89      6.77 o 
   2   4   9     1744.94     1746.25     22.02 o 
   3   4   9       38.13       40.70      2.92 o 
   4   4   9      305.39      300.63      7.05 o 
   5   4   9      192.35      197.13      7.65 o 
   6   4   9      271.89      277.23      8.76 o 
   7   4   9        8.97        5.67      2.89 o 
   8   4   9       39.01       31.85      4.88 o 
   9   4   9        0.12       -2.26      3.70 o 
  -9   5   9       55.61       55.44      6.01 o 
  -8   5   9       10.69       10.23      3.69 o 
  -7   5   9      112.79      114.70      7.42 o 
  -6   5   9       20.60       31.72      4.40 o 
  -5   5   9        0.01       -1.99      1.99 o 
  -4   5   9     1737.43     1692.86     29.36 o 
  -3   5   9      141.22      137.61      4.28 o 
  -2   5   9      172.34      171.41      4.52 o 
  -1   5   9      125.54      112.00      4.97 o 
   0   5   9       22.62       15.78      2.20 o 
   1   5   9     1083.90     1092.60     17.78 o 
   2   5   9       16.32       10.81      2.08 o 
   3   5   9      336.53      332.54     11.61 o 
   4   5   9      117.65      104.94      4.78 o 
   5   5   9       14.18       17.03      3.28 o 
   6   5   9        1.16       -2.34      2.40 o 
   7   5   9      210.15      208.71     17.79 o 
   8   5   9       68.58       71.54      7.08 o 
  -8   6   9      394.92      423.11     24.18 o 
  -7   6   9        7.59        5.92      3.53 o 
  -6   6   9        3.35        0.35      4.32 o 
  -5   6   9        2.90        5.25      2.82 o 
  -4   6   9       51.79       58.16      5.58 o 
  -3   6   9       18.03       24.19      2.79 o 
  -2   6   9      308.72      310.83      9.89 o 
  -1   6   9       62.04       54.48      5.39 o 
   0   6   9       10.84        5.03      2.98 o 
   1   6   9        9.11       13.06      3.15 o 
   2   6   9      148.59      142.22      8.26 o 
   3   6   9      456.33      478.01     11.08 o 
   4   6   9       38.01       36.58      4.05 o 
   5   6   9        8.27        8.35      3.08 o 
   6   6   9       93.46      108.28      7.29 o 
   7   6   9        1.63        6.88      3.49 o 
  -6   7   9       81.77       88.42      9.67 o 
  -5   7   9      111.43      114.87      8.38 o 
  -4   7   9      190.75      206.96     11.79 o 
  -3   7   9      109.22      106.29      7.80 o 
  -2   7   9       81.24       76.95      7.60 o 
  -1   7   9        4.49        0.87      2.79 o 
   0   7   9        0.28       -1.68      2.42 o 
   1   7   9      597.63      588.81     17.08 o 
   2   7   9       63.70       88.17      9.17 o 
   3   7   9      112.56      106.54      8.34 o 
   4   7   9      110.15      118.26     10.97 o 
   5   7   9       29.31       30.04      7.13 o 
  -3   8   9        8.22       13.12      5.07 o 
  -2   8   9       49.28       54.19      8.92 o 
  -1   8   9        0.16       -1.79      2.82 o 
   0   8   9        6.51        8.40      4.09 o 
   1   8   9       16.72       21.66      5.13 o 
   2   8   9      105.01      120.71     10.63 o 
   3   8   9      214.26      236.77     15.61 o 
 -11   0  10      113.92      115.10      8.66 o 
 -10   0  10      106.77      109.01      6.24 o 
  -9   0  10      165.33      165.27      7.07 o 
  -8   0  10      472.05      450.16      9.68 o 
  -7   0  10       11.86       13.12      2.17 o 
  -6   0  10        0.67        2.30      1.44 o 
  -5   0  10     6087.20     6373.36     61.29 o 
  -4   0  10      133.42       95.09      3.45 o 
  -3   0  10      442.85      523.64      9.83 o 
  -2   0  10     1751.99     2100.84     25.13 o 
  -1   0  10       71.98       61.21      2.26 o 
   0   0  10     1408.93     1346.04     13.21 o 
   1   0  10      940.76      972.42     10.21 o 
   2   0  10      771.91      723.50      8.15 o 
   3   0  10       19.71       23.28      1.92 o 
   4   0  10     2028.79     2100.45     31.56 o 
   5   0  10      659.87      696.00     11.53 o 
   6   0  10     3674.63     3594.29     41.67 o 
   7   0  10       20.09       25.05      3.04 o 
   8   0  10      413.97      430.77     11.78 o 
   9   0  10       88.20       98.22      5.94 o 
  10   0  10      228.47      243.85     11.36 o 
 -11   1  10       16.56       17.15      2.86 o 
 -10   1  10      277.71      305.75      7.30 o 
  -9   1  10      123.65      124.13      4.09 o 
  -8   1  10      394.08      405.19      8.63 o 
  -7   1  10        3.27       -0.77      1.38 o 
  -6   1  10     1204.61     1218.03     11.61 o 
  -5   1  10        4.30        7.37      0.95 o 
  -4   1  10     1881.72     1850.35     14.78 o 
  -3   1  10     1782.85     1867.59     14.94 o 
  -2   1  10     3044.13     3387.19     24.76 o 
  -1   1  10      122.44      140.00      2.22 o 
   0   1  10      536.00      464.33      5.16 o 
   1   1  10     4165.69     4180.51     27.13 o 
   2   1  10      271.46      243.92      3.44 o 
   3   1  10     1711.21     1735.37     12.82 o 
   4   1  10     1714.93     1658.43     15.41 o 
   5   1  10     2410.07     2469.43     20.81 o 
   6   1  10       94.85       75.13      2.43 o 
   7   1  10       25.69       29.22      2.36 o 
   8   1  10        3.54        0.69      1.91 o 
   9   1  10      152.85      160.08      5.35 o 
  10   1  10       99.89       97.30      5.38 o 
 -11   2  10       86.53       86.21      6.11 o 
 -10   2  10       11.76       13.19      3.04 o 
  -9   2  10      217.85      226.42      8.05 o 
  -8   2  10      357.24      352.52     11.43 o 
  -7   2  10        4.76        3.08      1.49 o 
  -6   2  10        4.59        5.27      1.48 o 
  -5   2  10     2227.79     2156.04     20.50 o 
  -4   2  10      531.43      443.60      5.43 o 
  -3   2  10     1531.73     1773.90     13.10 o 
  -2   2  10     1241.81     1372.37     10.68 o 
  -1   2  10       79.75       53.71      1.56 o 
   0   2  10     3270.02     3340.20     26.45 o 
   1   2  10      417.04      419.91      4.42 o 
   2   2  10      819.17      790.97      7.23 o 
   3   2  10        1.46        0.90      0.64 o 
   4   2  10       63.04       53.60      2.59 o 
   5   2  10      667.64      667.59      9.42 o 
   6   2  10     1111.87     1082.05     13.68 o 
   7   2  10       25.35       23.15      2.70 o 
   8   2  10       11.36       13.09      2.76 o 
   9   2  10       61.03       68.43      5.32 o 
  10   2  10       16.76       19.09      3.97 o 
 -10   3  10       73.03       83.07      4.89 o 
  -9   3  10       13.71       15.47      2.71 o 
  -8   3  10      156.11      170.24      7.27 o 
  -7   3  10      221.13      217.12      5.82 o 
  -6   3  10      156.58      151.43      6.65 o 
  -5   3  10      686.94      695.55     10.50 o 
  -4   3  10      143.82      127.36      3.28 o 
  -3   3  10     1252.90     1281.71     13.52 o 
  -2   3  10      610.97      655.38      7.41 o 
  -1   3  10       43.22       42.61      1.59 o 
   0   3  10       46.29       43.81      1.72 o 
   1   3  10     1541.49     1416.21     14.76 o 
   2   3  10      778.72      857.39     10.05 o 
   3   3  10     1143.36     1075.09     11.89 o 
   4   3  10       37.59       40.27      2.77 o 
   5   3  10      288.63      303.48      7.09 o 
   6   3  10        9.53        8.41      1.89 o 
   7   3  10       18.52       18.44      4.43 o 
   8   3  10      126.08      119.68      5.72 o 
   9   3  10        8.81        7.19      2.87 o 
  10   3  10       30.52       28.27      4.32 o 
 -10   4  10       14.23       16.95      4.10 o 
  -9   4  10      152.25      160.07      8.15 o 
  -8   4  10       94.25       90.00      8.37 o 
  -7   4  10      143.08      144.82      6.83 o 
  -6   4  10       63.01       72.63      4.50 o 
  -5   4  10      507.75      487.24     10.27 o 
  -4   4  10       86.55       80.65      4.28 o 
  -3   4  10       74.22       88.84      3.81 o 
  -2   4  10       44.35       42.42      2.10 o 
  -1   4  10       63.46       44.26      2.00 o 
   0   4  10      513.16      524.22      7.26 o 
   1   4  10      657.43      620.77     12.20 o 
   2   4  10     1140.82     1179.72     15.99 o 
   3   4  10       13.09       12.90      2.12 o 
   4   4  10       21.81       22.47      2.56 o 
   5   4  10      113.73      110.55      5.53 o 
   6   4  10      368.64      376.28     11.04 o 
   7   4  10       36.87       36.48      5.49 o 
   8   4  10       33.09       35.57      5.07 o 
   9   4  10       10.06       15.61      4.09 o 
  -9   5  10        7.05        6.34      3.79 o 
  -8   5  10      185.38      201.04     12.83 o 
  -7   5  10       35.62       33.03      4.93 o 
  -6   5  10      492.65      468.38     21.45 o 
  -5   5  10        0.26        1.46      2.16 o 
  -4   5  10      129.64      114.28      8.57 o 
  -3   5  10       25.72       25.11      3.19 o 
  -2   5  10       80.14       76.43      3.31 o 
  -1   5  10        1.91        3.59      1.75 o 
   0   5  10      351.71      316.61      8.26 o 
   1   5  10      516.56      470.86     15.42 o 
   2   5  10       26.83       20.22      2.50 o 
   3   5  10      516.53      503.04     12.19 o 
   4   5  10       16.01       14.37      2.66 o 
   5   5  10      458.27      440.19     29.22 o 
   6   5  10        1.99       -1.16      2.99 o 
   7   5  10      314.39      336.53     12.88 o 
   8   5  10       10.38       17.39      4.70 o 
  -8   6  10        0.06        2.81      3.95 o 
  -7   6  10       27.26       35.91      5.29 o 
  -6   6  10       42.43       65.02      6.35 o 
  -5   6  10      120.45      114.07      8.05 o 
  -4   6  10       61.39       59.88      6.00 o 
  -3   6  10      468.52      427.59     14.15 o 
  -2   6  10       12.56       16.02      3.51 o 
  -1   6  10      136.97      125.45      5.55 o 
   0   6  10       59.96       63.00      3.99 o 
   1   6  10      162.81      160.46      7.83 o 
   2   6  10       64.58       70.55      4.48 o 
   3   6  10       23.68       28.69      3.24 o 
   4   6  10      100.53      111.67      5.98 o 
   5   6  10        4.20       -2.43      2.43 o 
   6   6  10      103.21      105.91      9.99 o 
   7   6  10        1.73       -0.99      3.96 o 
  -6   7  10      152.81      157.78     11.03 o 
  -5   7  10       20.56       15.87      4.98 o 
  -4   7  10       32.07       26.77      5.62 o 
  -3   7  10        8.10        6.19      4.17 o 
  -2   7  10        0.03       -2.90      2.90 o 
  -1   7  10      485.37      465.96     15.87 o 
   0   7  10        5.42        7.77      3.16 o 
   1   7  10       57.98       40.45      6.31 o 
   2   7  10      131.75      145.57      9.20 o 
   3   7  10      176.93      205.85     15.42 o 
   4   7  10       20.45       28.24      6.66 o 
   5   7  10        0.12        4.25      3.39 o 
  -3   8  10       85.81       96.13      9.49 o 
  -2   8  10      112.34      124.32     10.19 o 
  -1   8  10        1.45       -0.15      3.46 o 
   0   8  10        4.32       -1.63      3.39 o 
   1   8  10       12.55       12.53      4.59 o 
   2   8  10        1.85        7.29      4.08 o 
 -11   1  11       15.93       13.89      2.77 o 
 -10   1  11        8.48        5.37      2.06 o 
  -9   1  11       14.79       16.07      2.20 o 
  -8   1  11       19.98       17.78      2.71 o 
  -7   1  11        2.18        1.50      1.45 o 
  -6   1  11      697.44      741.57      8.29 o 
  -5   1  11      171.75      162.40      3.08 o 
  -4   1  11      214.23      228.22      3.44 o 
  -3   1  11     2086.68     2352.98     18.40 o 
  -2   1  11     2299.84     2545.02     19.25 o 
  -1   1  11       17.86       18.74      0.95 o 
   0   1  11        4.04        4.51      0.63 o 
   1   1  11      371.10      360.20      3.52 o 
   2   1  11       82.01       91.52      1.97 o 
   3   1  11      358.78      395.81      4.36 o 
   4   1  11       83.65       95.62      2.57 o 
   5   1  11      265.08      254.48      5.53 o 
   6   1  11        7.94        6.01      1.24 o 
   7   1  11       38.66       36.14      2.51 o 
   8   1  11       50.22       64.24      3.60 o 
   9   1  11       99.13      100.10      4.74 o 
  10   1  11        9.19        6.53      2.42 o 
 -11   2  11      101.71       77.43      5.75 o 
 -10   2  11       10.46        9.11      2.87 o 
  -9   2  11      251.48      248.11      8.31 o 
  -8   2  11        1.36        3.61      1.67 o 
  -7   2  11      345.25      332.56      6.15 o 
  -6   2  11       55.21       51.67      2.61 o 
  -5   2  11       18.27       26.09      1.47 o 
  -4   2  11       24.76       18.06      1.16 o 
  -3   2  11      459.25      451.90      4.83 o 
  -2   2  11      320.88      322.23      3.31 o 
  -1   2  11     1272.45     1351.79     11.20 o 
   0   2  11     2816.38     2848.71     23.91 o 
   1   2  11      756.02      831.86      8.32 o 
   2   2  11        7.18        9.56      0.74 o 
   3   2  11       98.32      101.53      2.37 o 
   4   2  11      172.04      153.06      3.37 o 
   5   2  11       27.54       29.22      2.44 o 
   6   2  11        9.34        6.29      1.78 o 
   7   2  11       33.35       41.99      4.22 o 
   8   2  11       16.04       16.91      3.07 o 
   9   2  11       12.71        8.22      4.24 o 
  10   2  11       29.88       25.82      4.33 o 
 -10   3  11       24.09       18.90      3.21 o 
  -9   3  11      105.22       95.05      4.84 o 
  -8   3  11       73.99       81.46      5.63 o 
  -7   3  11        1.01        0.15      1.61 o 
  -6   3  11      849.30      819.65     14.10 o 
  -5   3  11      870.74      851.54     12.13 o 
  -4   3  11      149.34      148.80      3.62 o 
  -3   3  11      469.66      466.08      6.71 o 
  -2   3  11       35.09       29.95      1.62 o 
  -1   3  11      252.62      294.09      4.79 o 
   0   3  11      155.61      151.06      3.40 o 
   1   3  11      580.79      600.65      7.96 o 
   2   3  11      373.12      383.24      6.47 o 
   3   3  11      208.30      216.34      7.17 o 
   4   3  11     1026.05      968.71     12.81 o 
   5   3  11      214.39      204.46      5.41 o 
   6   3  11       29.26       31.91      2.73 o 
   7   3  11      189.38      184.69      5.96 o 
   8   3  11       77.00       73.83      4.87 o 
   9   3  11       12.02       10.56      2.86 o 
 -10   4  11       22.49       29.64      5.44 o 
  -9   4  11        7.77       10.29      3.43 o 
  -8   4  11        3.00        2.62      2.91 o 
  -7   4  11       80.84       78.60      5.80 o 
  -6   4  11       39.44       33.19      3.58 o 
  -5   4  11      117.43      114.43      5.06 o 
  -4   4  11       58.60       57.70      3.22 o 
  -3   4  11      239.10      239.28      6.36 o 
  -2   4  11     1446.38     1385.45     16.97 o 
  -1   4  11      248.33      258.27      4.83 o 
   0   4  11        0.49        1.00      1.22 o 
   1   4  11      374.49      392.55      8.16 o 
   2   4  11      181.12      166.78      4.71 o 
   3   4  11     1551.91     1492.40     19.84 o 
   4   4  11      460.91      434.52      8.85 o 
   5   4  11       26.96       26.20      3.27 o 
   6   4  11       24.76       22.24      3.63 o 
   7   4  11      137.69      152.01      7.82 o 
   8   4  11       58.27       67.67      6.15 o 
   9   4  11       14.02       15.28      4.22 o 
  -9   5  11       51.01       55.31      6.49 o 
  -8   5  11        3.41        4.85      3.78 o 
  -7   5  11      257.41      241.70     16.46 o 
  -6   5  11      712.91      725.50     40.42 o 
  -5   5  11       12.26       15.98      3.02 o 
  -4   5  11      170.25      149.40      6.56 o 
  -3   5  11       26.29       23.88      2.78 o 
  -2   5  11       40.68       35.99      3.44 o 
  -1   5  11      293.66      276.08      7.96 o 
   0   5  11      720.63      703.86     14.23 o 
   1   5  11        0.55        1.13      1.49 o 
   2   5  11       78.14       67.91      3.96 o 
   3   5  11       88.69       88.62      4.77 o 
   4   5  11      724.04      686.33     14.82 o 
   5   5  11      272.11      270.00     12.29 o 
   6   5  11       17.19       19.61      4.20 o 
   7   5  11        6.09        7.57      3.62 o 
   8   5  11       28.62       31.33      5.42 o 
  -8   6  11       16.70       18.35      7.58 o 
  -7   6  11       63.88       64.54      7.16 o 
  -6   6  11        7.79       11.73      5.21 o 
  -5   6  11      482.66      514.07     17.52 o 
  -4   6  11      341.76      349.30     14.07 o 
  -3   6  11      108.77      115.85     11.74 o 
  -2   6  11      295.70      289.98      8.85 o 
  -1   6  11        0.19        0.18      2.23 o 
   0   6  11       21.25       29.22      3.52 o 
   1   6  11      186.89      200.23      7.05 o 
   2   6  11       53.58       60.58      6.15 o 
   3   6  11      390.32      377.70     10.09 o 
   4   6  11       89.54      106.45      6.00 o 
   5   6  11       58.22       45.37      5.10 o 
   6   6  11       28.92       24.59      6.77 o 
   7   6  11        6.15       12.91      4.67 o 
  -6   7  11      598.23      640.95     25.05 o 
  -5   7  11        2.18        4.73      4.02 o 
  -4   7  11       62.01       78.04      8.10 o 
  -3   7  11        0.08        0.67      3.34 o 
  -2   7  11        3.40        4.57      4.13 o 
  -1   7  11       43.65       54.54      8.37 o 
   0   7  11      154.18      155.23      8.10 o 
   1   7  11        6.65        1.90      3.32 o 
   2   7  11       18.57       10.74      4.23 o 
   3   7  11        7.28        9.55      4.29 o 
   4   7  11       34.24       33.47      7.07 o 
   5   7  11      186.09      217.09      8.84 o 
  -3   8  11       33.74       45.77      7.38 o 
  -2   8  11        5.51       10.19      4.78 o 
  -1   8  11       21.27       13.06      4.27 o 
   0   8  11       36.03       38.94      7.37 o 
   1   8  11       93.02      120.80      9.29 o 
   2   8  11       46.22       44.72      6.77 o 
 -11   0  12       35.53       40.80      4.67 o 
 -10   0  12      112.55       95.66      5.99 o 
  -9   0  12      662.11      696.39     16.35 o 
  -8   0  12     1237.56     1223.61     18.32 o 
  -7   0  12      925.40      916.45     14.82 o 
  -6   0  12       24.26       23.93      2.33 o 
  -5   0  12       29.61       49.61      3.06 o 
  -4   0  12     3205.93     3556.83     48.75 o 
  -3   0  12      435.95      553.98     10.55 o 
  -2   0  12     4168.91     4676.04     52.58 o 
  -1   0  12       72.36       31.74      1.50 o 
   0   0  12     2422.69     2522.29     23.45 o 
   1   0  12     4454.52     4810.40     42.59 o 
   2   0  12     4659.77     4750.30     42.97 o 
   3   0  12     6209.07     6471.08     58.99 o 
   4   0  12      826.02      793.94     16.06 o 
   5   0  12     1061.83     1095.86     14.95 o 
   6   0  12     1007.88     1046.63     17.12 o 
   7   0  12      922.71      962.03     16.83 o 
   8   0  12       12.07       11.26      2.74 o 
   9   0  12      429.38      452.33     10.61 o 
  10   0  12       29.94       28.41      5.19 o 
 -11   1  12       95.80       86.78      4.53 o 
 -10   1  12        4.97        4.35      1.87 o 
  -9   1  12      279.98      270.12      6.18 o 
  -8   1  12      231.29      235.85      6.44 o 
  -7   1  12     1257.56     1253.64     12.71 o 
  -6   1  12     1103.84     1047.44     11.11 o 
  -5   1  12       57.27       72.56      2.36 o 
  -4   1  12       12.90       16.85      1.18 o 
  -3   1  12     2133.94     2175.00     17.35 o 
  -2   1  12      382.34      339.41      4.10 o 
  -1   1  12     1422.82     1527.27     12.49 o 
   0   1  12     1062.48     1147.92      8.88 o 
   1   1  12       73.44       64.32      1.33 o 
   2   1  12     5750.44     5721.76     37.62 o 
   3   1  12       37.39       35.41      1.36 o 
   4   1  12      772.25      753.08      7.59 o 
   5   1  12       29.07       30.16      1.64 o 
   6   1  12      200.23      199.46      4.89 o 
   7   1  12      181.28      175.46      4.82 o 
   8   1  12      905.11      896.53     13.98 o 
   9   1  12       38.02       34.17      3.37 o 
  10   1  12       15.86       11.78      2.71 o 
 -11   2  12        0.80        1.66      2.91 o 
 -10   2  12        2.49       -1.30      2.60 o 
  -9   2  12       23.10       30.75      4.08 o 
  -8   2  12      636.62      634.01      9.77 o 
  -7   2  12      977.70      943.56     11.26 o 
  -6   2  12      205.61      193.33      4.02 o 
  -5   2  12      680.99      702.29      8.20 o 
  -4   2  12      714.19      681.86      6.81 o 
  -3   2  12      860.69      946.39      8.00 o 
  -2   2  12      155.78      159.62      2.29 o 
  -1   2  12     7806.80     8272.15     60.22 o 
   0   2  12       66.76       84.89      1.77 o 
   1   2  12      106.51      124.24      3.08 o 
   2   2  12       89.13       87.27      1.85 o 
   3   2  12     2410.64     2340.24     18.48 o 
   4   2  12      988.34      945.02     10.68 o 
   5   2  12      910.49      854.76     10.31 o 
   6   2  12       33.12       26.48      2.53 o 
   7   2  12      108.58      121.20      5.02 o 
   8   2  12      117.13      115.69      6.44 o 
   9   2  12        1.62       -0.53      2.60 o 
  10   2  12      250.27      250.90     12.64 o 
 -10   3  12        0.13       -1.53      2.25 o 
  -9   3  12       78.76       87.30      4.69 o 
  -8   3  12      172.05      167.24      5.76 o 
  -7   3  12        9.23       13.67      2.50 o 
  -6   3  12      716.21      691.31     12.43 o 
  -5   3  12        4.47       10.76      1.84 o 
  -4   3  12     1059.33     1043.58     14.66 o 
  -3   3  12     1434.33     1423.90     13.86 o 
  -2   3  12     1512.02     1447.81     13.86 o 
  -1   3  12      484.96      570.48      6.53 o 
   0   3  12      655.33      699.46      8.89 o 
   1   3  12      208.85      219.52      4.32 o 
   2   3  12      839.67      798.06      9.75 o 
   3   3  12       48.05       65.02      3.89 o 
   4   3  12      102.63      110.55      4.03 o 
   5   3  12       22.83       27.14      2.74 o 
   6   3  12      116.25      117.26      4.53 o 
   7   3  12        1.79       -0.08      1.81 o 
   8   3  12      157.50      166.54      6.13 o 
   9   3  12      126.95      126.47      5.74 o 
 -10   4  12        0.05       -2.30      3.41 o 
  -9   4  12        7.25        3.55      3.40 o 
  -8   4  12      166.45      171.25      9.97 o 
  -7   4  12       92.60       86.87     10.17 o 
  -6   4  12      346.06      338.55     10.78 o 
  -5   4  12       36.64       35.22      3.70 o 
  -4   4  12      379.62      361.91     10.87 o 
  -3   4  12        2.89        1.67      1.40 o 
  -2   4  12       55.96       59.69      4.22 o 
  -1   4  12      779.14      766.14     10.70 o 
   0   4  12        0.18       -0.08      1.24 o 
   1   4  12      161.56      171.47      5.23 o 
   2   4  12      180.71      175.90      5.43 o 
   3   4  12      242.51      224.54      8.67 o 
   4   4  12        2.92       -0.08      1.77 o 
   5   4  12      604.10      561.02     13.20 o 
   6   4  12        0.35        3.67      2.76 o 
   7   4  12      425.48      422.58     13.65 o 
   8   4  12       32.27       38.66      5.84 o 
   9   4  12       23.56       19.98      6.57 o 
  -9   5  12      162.60      172.41     10.03 o 
  -8   5  12        9.35        2.91      5.17 o 
  -7   5  12       66.01       80.52      7.43 o 
  -6   5  12        0.99        4.09      3.07 o 
  -5   5  12      376.16      371.29     10.86 o 
  -4   5  12      673.98      689.77     19.46 o 
  -3   5  12       80.00       70.13      4.71 o 
  -2   5  12       59.04       54.66      4.20 o 
  -1   5  12      278.80      257.41      7.94 o 
   0   5  12       84.61       86.05      5.98 o 
   1   5  12       12.05       11.76      2.22 o 
   2   5  12       91.88      114.57      5.19 o 
   3   5  12       37.97       42.76      3.86 o 
   4   5  12      341.20      387.34     10.72 o 
   5   5  12       13.13       14.20      3.62 o 
   6   5  12      173.82      176.13      9.19 o 
   7   5  12       12.35       13.35      4.17 o 
   8   5  12       33.64       35.06      7.61 o 
  -8   6  12       53.35       47.95      8.97 o 
  -7   6  12       41.17       34.49     14.26 o 
  -6   6  12      466.91      471.26     33.36 o 
  -5   6  12        4.56        6.21      4.12 o 
  -4   6  12      417.06      446.15     16.23 o 
  -3   6  12        0.38       -1.06      2.30 o 
  -2   6  12       98.10       85.22      5.33 o 
  -1   6  12        3.93        1.96      2.13 o 
   0   6  12      100.16      108.60      5.54 o 
   1   6  12      206.63      228.33      7.13 o 
   2   6  12        0.10       -1.45      1.95 o 
   3   6  12      128.69      129.71      6.14 o 
   4   6  12        1.67        3.82      2.32 o 
   5   6  12      208.01      218.29      9.86 o 
   6   6  12       24.32       27.94      4.83 o 
   7   6  12       81.01      104.07     10.39 o 
  -6   7  12       35.70       54.97      8.77 o 
  -5   7  12       21.07       28.70      6.04 o 
  -4   7  12       11.29       19.88      6.38 o 
  -3   7  12       20.59       22.27      5.90 o 
  -2   7  12       24.23       16.04      6.28 o 
  -1   7  12       57.86       57.99      6.37 o 
   0   7  12      184.31      206.69      9.29 o 
   1   7  12       95.93       88.52      7.63 o 
   2   7  12       14.01        9.82      4.07 o 
   3   7  12       21.93       15.24      5.98 o 
   4   7  12        3.98        5.30      5.01 o 
   5   7  12        2.42        9.93      3.66 o 
  -2   8  12       46.05       46.25      9.16 o 
  -1   8  12        7.65        3.47      3.76 o 
   0   8  12        5.81        6.25      4.51 o 
   1   8  12      143.12      149.88     10.34 o 
 -11   1  13       17.86       12.26      2.83 o 
 -10   1  13       36.16       38.59      2.85 o 
  -9   1  13      223.57      222.05      5.66 o 
  -8   1  13        2.34        1.69      1.53 o 
  -7   1  13      119.87      122.01      3.51 o 
  -6   1  13       89.96       97.27      3.36 o 
  -5   1  13        1.77        1.80      0.94 o 
  -4   1  13       25.18       40.13      1.79 o 
  -3   1  13      148.67      150.49      2.86 o 
  -2   1  13     1586.30     1449.85     12.30 o 
  -1   1  13     2347.87     2603.28     20.00 o 
   0   1  13       24.94       38.40      1.26 o 
   1   1  13      348.60      417.22      4.04 o 
   2   1  13      105.00       92.22      2.04 o 
   3   1  13      419.71      423.48      4.93 o 
   4   1  13       37.60       30.89      1.55 o 
   5   1  13       30.88       34.81      1.74 o 
   6   1  13        0.53        1.85      1.09 o 
   7   1  13       68.69       65.06      3.07 o 
   8   1  13       30.60       26.31      2.96 o 
   9   1  13        0.00       -1.03      2.03 o 
  10   1  13       26.57       26.09      3.17 o 
 -11   2  13       53.03       49.45      5.38 o 
 -10   2  13        1.12        1.79      2.84 o 
  -9   2  13       88.67       79.98      5.30 o 
  -8   2  13      106.75      105.13      6.43 o 
  -7   2  13       20.56       17.59      1.81 o 
  -6   2  13       23.49       19.60      1.69 o 
  -5   2  13       96.29       96.08      2.74 o 
  -4   2  13      620.04      613.88      6.19 o 
  -3   2  13      130.10      122.33      1.94 o 
  -2   2  13        7.37        9.61      0.61 o 
  -1   2  13       93.62       86.25      1.57 o 
   0   2  13       83.04       94.17      1.86 o 
   1   2  13      372.61      373.56      3.92 o 
   2   2  13       16.90       16.94      1.00 o 
   3   2  13       57.98       52.79      2.77 o 
   4   2  13      148.62      138.07      3.04 o 
   5   2  13      224.95      218.20      7.40 o 
   6   2  13       33.66       39.75      3.41 o 
   7   2  13       46.53       40.22      3.42 o 
   8   2  13       13.45       13.33      2.75 o 
   9   2  13       28.60       33.51      3.93 o 
  10   2  13       13.83       14.54      3.66 o 
 -10   3  13       18.22       12.24      2.91 o 
  -9   3  13       65.00       60.66      4.14 o 
  -8   3  13       48.46       49.13      3.36 o 
  -7   3  13       25.86       16.17      2.21 o 
  -6   3  13       37.47       40.87      3.50 o 
  -5   3  13      134.65      121.15      5.71 o 
  -4   3  13       18.02       21.42      1.76 o 
  -3   3  13      559.12      556.00      7.50 o 
  -2   3  13      212.11      218.14      4.23 o 
  -1   3  13       96.77      128.23      2.90 o 
   0   3  13      863.86      781.36      9.79 o 
   1   3  13      480.05      445.70      7.49 o 
   2   3  13       38.17       41.00      2.19 o 
   3   3  13        0.55       -1.15      1.15 o 
   4   3  13      197.67      177.79      5.01 o 
   5   3  13      237.56      222.91      6.99 o 
   6   3  13      162.89      153.63      6.12 o 
   7   3  13        2.26        0.66      1.90 o 
   8   3  13       40.51       28.52      3.24 o 
   9   3  13       19.67       27.56      3.57 o 
 -10   4  13       14.88       11.46      6.60 o 
  -9   4  13        7.05        5.14      3.43 o 
  -8   4  13       62.30       59.06      6.72 o 
  -7   4  13      371.85      383.18     17.30 o 
  -6   4  13        0.01       -1.76      2.03 o 
  -5   4  13        0.25        1.26      2.00 o 
  -4   4  13      870.64      894.54     14.68 o 
  -3   4  13      341.89      296.65      7.35 o 
  -2   4  13      247.54      242.58      6.23 o 
  -1   4  13      341.51      325.87      7.67 o 
   0   4  13       22.06       20.46      2.75 o 
   1   4  13      858.22      885.36     16.27 o 
   2   4  13      205.94      187.35      5.73 o 
   3   4  13      204.18      194.49      6.62 o 
   4   4  13        7.25        0.75      1.98 o 
   5   4  13       98.64      102.23      6.78 o 
   6   4  13      276.44      248.70     10.42 o 
   7   4  13      127.32      139.13      8.72 o 
   8   4  13        2.86        8.38      5.98 o 
  -9   5  13       93.09       85.12      7.65 o 
  -8   5  13       55.41       59.38      7.06 o 
  -7   5  13       76.26       60.74      6.73 o 
  -6   5  13       27.98       24.07      4.05 o 
  -5   5  13      179.90      171.83      7.38 o 
  -4   5  13       50.26       46.02      4.98 o 
  -3   5  13      190.79      191.48      7.38 o 
  -2   5  13      558.28      573.69     12.75 o 
  -1   5  13       48.08       52.04      4.03 o 
   0   5  13      273.54      248.63      7.80 o 
   1   5  13      256.09      234.99      7.06 o 
   2   5  13       30.55       41.42      3.59 o 
   3   5  13      370.34      376.99     10.39 o 
   4   5  13        0.08       -1.66      1.95 o 
   5   5  13      221.23      223.83     15.53 o 
   6   5  13       14.72       20.77      4.36 o 
   7   5  13      109.97       98.15      7.83 o 
   8   5  13       16.18       17.23      6.46 o 
  -7   6  13       33.22       26.16     11.50 o 
  -6   6  13      190.24      197.25     13.67 o 
  -5   6  13       92.27       91.58      8.46 o 
  -4   6  13      862.16      920.79     20.84 o 
  -3   6  13       24.40       25.64      4.52 o 
  -2   6  13        0.03       -1.49      1.84 o 
  -1   6  13      189.76      186.78      7.37 o 
   0   6  13       56.34       55.95      6.38 o 
   1   6  13      695.14      692.82     13.53 o 
   2   6  13        9.16        8.82      2.67 o 
   3   6  13       20.07       13.77      3.08 o 
   4   6  13       20.65       25.28      3.62 o 
   5   6  13        3.54        2.76      3.04 o 
   6   6  13      172.12      173.89      9.45 o 
  -6   7  13       38.12       42.91      8.29 o 
  -5   7  13      101.23      112.31     10.53 o 
  -4   7  13        7.60       10.97      4.84 o 
  -3   7  13       81.02       98.21      9.12 o 
  -2   7  13      167.03      190.03     11.64 o 
  -1   7  13        3.00        2.38      3.25 o 
   0   7  13        0.77        1.28      2.88 o 
   1   7  13       11.47       12.04      3.95 o 
   2   7  13      183.07      178.90     10.42 o 
   3   7  13       45.96       42.53      6.45 o 
   4   7  13       48.68       44.54      6.15 o 
  -2   8  13       30.17       34.17      7.13 o 
  -1   8  13        1.64       -3.87      3.87 o 
   0   8  13       37.91       44.69      6.49 o 
   1   8  13       29.41       28.30      9.11 o 
 -11   0  14      116.03      136.97      8.57 o 
 -10   0  14        0.39       -1.31      2.66 o 
  -9   0  14      550.26      548.93     12.10 o 
  -8   0  14       20.98       19.38      3.25 o 
  -7   0  14      853.00      873.77     15.74 o 
  -6   0  14      218.11      221.04      5.88 o 
  -5   0  14     2181.91     2251.04     28.44 o 
  -4   0  14      933.35      879.51     15.74 o 
  -3   0  14      394.92      416.66      9.15 o 
  -2   0  14      103.63       94.63      3.65 o 
  -1   0  14      107.65       82.83      2.48 o 
   0   0  14      530.81      387.51      5.65 o 
   1   0  14     1785.65     1879.89     18.61 o 
   2   0  14       28.66       29.34      1.71 o 
   3   0  14      270.03      341.47      6.22 o 
   4   0  14     2523.09     2597.07     28.20 o 
   5   0  14        8.00       15.29      1.86 o 
   6   0  14      300.57      290.59      6.54 o 
   7   0  14        2.06        2.94      1.83 o 
   8   0  14      204.54      218.33      8.26 o 
   9   0  14      105.23      103.23      7.45 o 
  10   0  14       69.35       62.98      6.50 o 
 -11   1  14        4.60        4.46      2.63 o 
 -10   1  14        5.83        7.91      1.98 o 
  -9   1  14       15.56       18.88      2.43 o 
  -8   1  14       31.19       22.08      2.31 o 
  -7   1  14       14.29       13.29      1.81 o 
  -6   1  14      820.07      842.28     10.94 o 
  -5   1  14     1853.93     1806.26     16.15 o 
  -4   1  14      138.02      125.06      3.00 o 
  -3   1  14       37.28       51.97      2.37 o 
  -2   1  14     4277.33     4527.90     33.42 o 
  -1   1  14      991.94      992.90      8.64 o 
   0   1  14       22.10       35.28      1.19 o 
   1   1  14      117.80      129.91      2.54 o 
   2   1  14       33.59       53.29      1.63 o 
   3   1  14        0.02        4.52      0.89 o 
   4   1  14      380.18      379.05      4.98 o 
   5   1  14     1892.63     1854.95     15.62 o 
   6   1  14      528.98      498.06      6.64 o 
   7   1  14      471.13      470.68      8.22 o 
   8   1  14      129.53      122.00      4.65 o 
   9   1  14      262.62      279.71      7.55 o 
  10   1  14       70.81       79.04      4.44 o 
 -11   2  14       27.22       29.73      5.03 o 
 -10   2  14      154.52      158.78      8.61 o 
  -9   2  14        7.04        6.13      2.86 o 
  -8   2  14       93.69       84.79      3.46 o 
  -7   2  14      182.27      176.42      4.77 o 
  -6   2  14      792.29      762.59      9.37 o 
  -5   2  14      444.89      480.00      6.58 o 
  -4   2  14     2798.18     2705.66     18.16 o 
  -3   2  14        5.16        4.35      0.65 o 
  -2   2  14      877.90      926.83      7.26 o 
  -1   2  14      652.54      616.81      5.39 o 
   0   2  14     1524.48     1465.44     10.77 o 
   1   2  14      340.00      345.42      4.91 o 
   2   2  14      343.32      351.39      4.01 o 
   3   2  14       87.86       89.83      2.98 o 
   4   2  14     1216.17     1195.73     13.60 o 
   5   2  14      201.39      192.28      5.40 o 
   6   2  14       59.82       59.87      4.20 o 
   7   2  14        0.02       -0.49      1.82 o 
   8   2  14      120.82      120.71      5.48 o 
   9   2  14       32.78       32.96      5.50 o 
 -10   3  14       71.50       72.07      5.00 o 
  -9   3  14       87.55       89.11      4.84 o 
  -8   3  14        0.81        2.80      1.88 o 
  -7   3  14       76.04       63.77      3.52 o 
  -6   3  14      686.68      679.19     12.42 o 
  -5   3  14     1693.21     1585.39     19.36 o 
  -4   3  14      264.21      252.84      6.72 o 
  -3   3  14      504.13      513.11      9.05 o 
  -2   3  14      294.23      291.58      5.87 o 
  -1   3  14      351.38      339.47      6.21 o 
   0   3  14      446.18      443.70      7.34 o 
   1   3  14     3169.06     3216.05     32.37 o 
   2   3  14      319.12      328.07      6.48 o 
   3   3  14      874.86      858.26     11.55 o 
   4   3  14       71.64       63.54      3.29 o 
   5   3  14      630.56      628.16     10.45 o 
   6   3  14      366.73      373.22      8.50 o 
   7   3  14       52.11       46.48      3.56 o 
   8   3  14       42.98       46.60      3.89 o 
   9   3  14       57.33       52.97      4.33 o 
  -9   4  14       11.84       16.87      6.02 o 
  -8   4  14       75.36       62.71     10.01 o 
  -7   4  14      140.96      133.99      8.77 o 
  -6   4  14       79.18       80.63      5.90 o 
  -5   4  14      274.24      281.12     10.26 o 
  -4   4  14      930.79      898.18     14.92 o 
  -3   4  14        1.24        3.18      1.66 o 
  -2   4  14     1209.58     1254.70     20.30 o 
  -1   4  14      347.06      308.62      9.23 o 
   0   4  14      835.81      805.71     12.70 o 
   1   4  14        0.44        0.70      1.37 o 
   2   4  14       28.49       34.32      3.03 o 
   3   4  14      830.36      803.64     14.78 o 
   4   4  14      123.40      145.74      7.83 o 
   5   4  14      127.15      143.24      8.17 o 
   6   4  14      253.95      268.91     15.94 o 
   7   4  14       32.35       37.31      5.38 o 
   8   4  14        4.04        5.31      3.85 o 
  -9   5  14        4.72        8.74      7.36 o 
  -8   5  14        0.96        0.27      3.51 o 
  -7   5  14       28.62       22.12      6.08 o 
  -6   5  14      145.65      158.91      8.21 o 
  -5   5  14        1.46        4.10      2.61 o 
  -4   5  14      173.92      181.56      8.52 o 
  -3   5  14      252.52      243.15      8.40 o 
  -2   5  14      407.12      401.41     14.19 o 
  -1   5  14       32.15       25.46      3.24 o 
   0   5  14       13.78       11.91      2.58 o 
   1   5  14      232.19      238.48      7.23 o 
   2   5  14        2.86        1.09      1.78 o 
   3   5  14       31.65       40.26      4.62 o 
   4   5  14       63.75       57.04      4.88 o 
   5   5  14       81.39       81.90      6.66 o 
   6   5  14       11.57        9.22      3.72 o 
   7   5  14       95.41       94.14      7.77 o 
  -7   6  14       23.34       28.66      7.36 o 
  -6   6  14       16.20       11.56      5.18 o 
  -5   6  14        3.81        0.50      3.37 o 
  -4   6  14       34.62       30.11      4.61 o 
  -3   6  14       21.72       24.39      4.23 o 
  -2   6  14        6.21       11.87      2.86 o 
  -1   6  14       10.77        3.69      2.29 o 
   0   6  14       64.14       57.53      4.66 o 
   1   6  14        2.59        2.43      2.19 o 
   2   6  14      302.95      292.59     14.55 o 
   3   6  14       16.30       17.03      3.27 o 
   4   6  14       26.46       19.19      3.57 o 
   5   6  14      140.90      149.27      9.03 o 
   6   6  14      146.70      139.82      8.84 o 
  -5   7  14        0.59       -1.26      3.87 o 
  -4   7  14       85.61       89.42     10.27 o 
  -3   7  14      116.91      133.69     10.34 o 
  -2   7  14        8.40       12.55      5.83 o 
  -1   7  14       59.01       65.10      4.94 o 
   0   7  14      188.89      188.47      8.16 o 
   1   7  14       66.49       74.47      7.34 o 
   2   7  14        0.77        1.42      3.30 o 
   3   7  14        1.99        5.97      2.54 o 
   4   7  14       34.65       43.35      4.71 o 
 -11   1  15        4.81        3.20      2.62 o 
 -10   1  15        2.40        3.11      1.90 o 
  -9   1  15      127.12      126.46      4.48 o 
  -8   1  15        0.61        0.70      1.61 o 
  -7   1  15      138.35      140.56      3.99 o 
  -6   1  15        0.05       -1.21      1.21 o 
  -5   1  15       42.55       61.21      2.46 o 
  -4   1  15       26.54       21.90      1.64 o 
  -3   1  15        0.82        1.00      0.70 o 
  -2   1  15      149.94      215.88      3.49 o 
  -1   1  15       98.24      112.22      2.13 o 
   0   1  15     1195.13     1283.22     10.17 o 
   1   1  15      148.74      171.86      3.07 o 
   2   1  15        2.26        6.93      0.87 o 
   3   1  15     1415.98     1447.18     14.67 o 
   4   1  15        0.84       -0.32      0.85 o 
   5   1  15        0.93        1.51      1.17 o 
   6   1  15       39.93       47.58      2.80 o 
   7   1  15       13.32       11.62      2.06 o 
   8   1  15        1.80        2.78      1.99 o 
   9   1  15        1.46        1.96      2.26 o 
 -10   2  15       14.29       15.66      3.27 o 
  -9   2  15      266.86      243.32      7.71 o 
  -8   2  15       41.91       48.52      2.65 o 
  -7   2  15      295.87      287.08      5.46 o 
  -6   2  15      359.30      359.00      5.91 o 
  -5   2  15        2.75        0.11      0.99 o 
  -4   2  15       12.10        9.82      1.03 o 
  -3   2  15      607.07      612.35      5.89 o 
  -2   2  15      989.53      988.58      8.01 o 
  -1   2  15       72.36       77.07      1.69 o 
   0   2  15      264.15      267.97      2.90 o 
   1   2  15      115.46      117.61      2.35 o 
   2   2  15      809.00      805.92      6.88 o 
   3   2  15        0.94        1.29      0.92 o 
   4   2  15      317.60      288.53      5.36 o 
   5   2  15     1409.32     1439.46     15.77 o 
   6   2  15        3.70        3.72      2.22 o 
   7   2  15      145.01      142.72      5.59 o 
   8   2  15      103.17       97.44      5.10 o 
   9   2  15        2.62        4.76      2.82 o 
 -10   3  15        5.89        8.39      2.97 o 
  -9   3  15        3.92        7.20      2.64 o 
  -8   3  15        1.17        3.42      2.12 o 
  -7   3  15       34.56       30.69      2.97 o 
  -6   3  15      123.62      134.10      6.03 o 
  -5   3  15      343.33      322.39      7.81 o 
  -4   3  15       34.30       41.29      2.77 o 
  -3   3  15      152.00      156.94      4.62 o 
  -2   3  15     1061.94     1088.29     14.30 o 
  -1   3  15      474.88      450.73      8.73 o 
   0   3  15      795.62      808.11     12.91 o 
   1   3  15      248.61      259.47      7.02 o 
   2   3  15        3.65        4.39      1.40 o 
   3   3  15     1076.55     1049.80     15.22 o 
   4   3  15       12.44        6.64      1.73 o 
   5   3  15        0.23       -0.80      1.53 o 
   6   3  15      132.92      129.15      5.30 o 
   7   3  15        9.11        7.16      2.45 o 
   8   3  15       40.31       38.04      3.90 o 
   9   3  15      138.40      145.76      6.60 o 
  -9   4  15       97.62      110.76      8.18 o 
  -8   4  15        2.63        3.44      3.32 o 
  -7   4  15      305.95      281.27     10.67 o 
  -6   4  15      405.43      402.57     19.73 o 
  -5   4  15        1.39        3.38      2.11 o 
  -4   4  15      221.78      213.48     11.15 o 
  -3   4  15     1132.87     1071.26     23.10 o 
  -2   4  15      129.40      126.20      6.61 o 
  -1   4  15      159.07      167.31      6.40 o 
   0   4  15      293.24      304.63      8.23 o 
   1   4  15       50.62       41.21      3.17 o 
   2   4  15      153.52      155.38      5.50 o 
   3   4  15      707.10      693.20     13.75 o 
   4   4  15        4.13        5.04      2.39 o 
   5   4  15       27.14       26.37      4.35 o 
   6   4  15        0.92        1.16      3.12 o 
   7   4  15      268.62      295.02     13.30 o 
   8   4  15       72.70       82.73      8.57 o 
  -8   5  15        5.91        6.63      3.97 o 
  -7   5  15        0.18       -2.02      2.59 o 
  -6   5  15       56.43       53.34      6.53 o 
  -5   5  15       95.93       88.14      6.68 o 
  -4   5  15       91.64       68.26      6.58 o 
  -3   5  15      109.84      113.67      6.14 o 
  -2   5  15     1529.68     1508.25     24.38 o 
  -1   5  15      104.06      117.71      6.77 o 
   0   5  15       67.33       63.14      4.51 o 
   1   5  15      224.81      221.30      7.68 o 
   2   5  15        9.08        6.91      2.37 o 
   3   5  15      285.22      291.61      9.41 o 
   4   5  15        4.41        3.76      2.68 o 
   5   5  15      131.63      125.58      8.00 o 
   6   5  15       79.19       97.93     10.23 o 
   7   5  15       69.95       75.00      7.29 o 
  -7   6  15      142.37      164.40     13.33 o 
  -6   6  15      105.73      129.38     13.57 o 
  -5   6  15        3.94        8.93      3.52 o 
  -4   6  15       31.15       21.95      4.24 o 
  -3   6  15       77.94       84.39      6.55 o 
  -2   6  15        0.57       -0.47      2.16 o 
  -1   6  15       13.29       10.80      2.74 o 
   0   6  15      613.00      652.47     15.41 o 
   1   6  15      143.57      138.69      6.19 o 
   2   6  15       32.09       38.24      4.03 o 
   3   6  15      173.29      184.74     10.33 o 
   4   6  15      169.89      179.53      8.12 o 
   5   6  15       79.84       76.24      6.76 o 
   6   6  15        3.96       11.05      4.48 o 
  -5   7  15       31.54       42.56      7.23 o 
  -4   7  15        6.64        8.07      4.72 o 
  -3   7  15        8.26       11.92      4.70 o 
  -2   7  15       48.44       50.87      5.34 o 
  -1   7  15       63.62       75.76      5.43 o 
   0   7  15       50.56       58.65      5.35 o 
   1   7  15       27.08       30.75      3.65 o 
   2   7  15        2.77       -2.07      3.15 o 
   3   7  15      162.85      168.83      8.88 o 
   4   7  15        1.56        8.46      5.71 o 
 -11   0  16       17.11       15.15      4.24 o 
 -10   0  16       19.09       21.91      3.97 o 
  -9   0  16        9.73        8.58      3.02 o 
  -8   0  16       14.66       15.93      3.15 o 
  -7   0  16        1.19       -0.67      1.95 o 
  -6   0  16      814.07      772.78     13.52 o 
  -5   0  16      584.69      601.26     12.72 o 
  -4   0  16     1810.24     1954.02     29.27 o 
  -3   0  16     2466.25     2465.55     34.59 o 
  -2   0  16      732.39      739.03     10.63 o 
  -1   0  16       57.11       60.09      2.36 o 
   0   0  16      154.21      129.61      3.96 o 
   1   0  16      647.12      594.43      7.87 o 
   2   0  16     1294.76     1363.40     15.07 o 
   3   0  16      547.32      531.98      8.57 o 
   4   0  16       14.95        8.98      1.71 o 
   5   0  16      702.82      671.99     11.18 o 
   6   0  16      126.52      129.88      4.53 o 
   7   0  16      493.29      510.16     10.17 o 
   8   0  16      144.59      150.54      6.56 o 
   9   0  16       73.04       56.71      6.22 o 
 -11   1  16        2.61        4.05      2.90 o 
 -10   1  16      167.75      168.35      5.35 o 
  -9   1  16      152.36      167.86      5.10 o 
  -8   1  16      553.51      559.13      8.35 o 
  -7   1  16      283.12      273.46      5.99 o 
  -6   1  16        0.03       -1.60      1.60 o 
  -5   1  16      917.40      955.87     11.12 o 
  -4   1  16      523.09      533.90      7.28 o 
  -3   1  16     1821.01     1944.78     16.29 o 
  -2   1  16     4769.05     4876.58     36.11 o 
  -1   1  16      218.90      241.65      3.28 o 
   0   1  16        5.39        8.35      1.26 o 
   1   1  16      646.42      630.68      5.70 o 
   2   1  16     1504.63     1469.47     11.71 o 
   3   1  16     1029.38      997.47      9.30 o 
   4   1  16      155.94      162.56      3.27 o 
   5   1  16      425.24      424.09      6.49 o 
   6   1  16      439.51      443.78      7.70 o 
   7   1  16       72.10       78.47      3.64 o 
   8   1  16      243.86      232.89      6.37 o 
   9   1  16       61.25       62.31      4.24 o 
 -10   2  16       13.60       21.87      3.51 o 
  -9   2  16      185.14      191.44      6.51 o 
  -8   2  16      147.65      163.32      4.76 o 
  -7   2  16      330.88      307.82      5.80 o 
  -6   2  16       83.66       81.84      2.93 o 
  -5   2  16      291.34      285.97      4.53 o 
  -4   2  16      475.49      456.66      5.73 o 
  -3   2  16     2179.72     2074.77     17.68 o 
  -2   2  16      101.47      106.21      2.37 o 
  -1   2  16      323.61      315.56      3.80 o 
   0   2  16      621.14      647.32      6.18 o 
   1   2  16      223.93      192.21      3.28 o 
   2   2  16      472.02      472.66      5.72 o 
   3   2  16      328.57      311.28      4.83 o 
   4   2  16      299.64      278.42      5.10 o 
   5   2  16      157.60      168.59      4.31 o 
   6   2  16       28.82       22.47      2.59 o 
   7   2  16      252.72      247.27      7.27 o 
   8   2  16      136.48      136.00      5.86 o 
   9   2  16       66.42       59.68      4.98 o 
 -10   3  16       31.06       26.76      3.83 o 
  -9   3  16      194.00      196.26      6.80 o 
  -8   3  16      556.21      546.61     15.50 o 
  -7   3  16        0.01        1.56      1.79 o 
  -6   3  16      615.92      612.86     13.28 o 
  -5   3  16      648.48      618.73     11.60 o 
  -4   3  16     1365.57     1324.54     17.18 o 
  -3   3  16      196.87      194.09      5.05 o 
  -2   3  16     1199.15     1195.53     17.09 o 
  -1   3  16        1.57        3.66      1.56 o 
   0   3  16     1141.48     1141.94     15.81 o 
   1   3  16       43.53       33.12      2.80 o 
   2   3  16     2787.09     2657.79     28.06 o 
   3   3  16      614.08      631.08     10.63 o 
   4   3  16        0.22        0.50      1.34 o 
   5   3  16      164.46      164.27      5.56 o 
   6   3  16      195.08      205.61      8.05 o 
   7   3  16      150.92      169.35      6.41 o 
   8   3  16       22.76       13.92      3.09 o 
   9   3  16       48.74       39.29      6.18 o 
  -9   4  16      113.93      111.76      8.30 o 
  -8   4  16       45.45       49.58      5.79 o 
  -7   4  16       75.09       71.88      6.13 o 
  -6   4  16       17.28       14.91      3.39 o 
  -5   4  16      374.27      369.05     10.77 o 
  -4   4  16        0.87        2.07      1.77 o 
  -3   4  16      306.41      279.83      8.93 o 
  -2   4  16      162.49      151.36      8.14 o 
  -1   4  16       36.39       41.37      3.71 o 
   0   4  16      600.41      550.89     11.14 o 
   1   4  16      226.52      247.19      7.26 o 
   2   4  16      189.83      201.96      6.68 o 
   3   4  16      112.83      125.19      5.81 o 
   4   4  16       74.98       75.12      5.38 o 
   5   4  16      239.49      232.54     12.09 o 
   6   4  16       40.55       45.11      5.46 o 
   7   4  16       87.49       82.48      7.42 o 
   8   4  16      120.07      110.40      8.69 o 
  -8   5  16        6.82       -0.40      4.71 o 
  -7   5  16       96.87      105.03      8.85 o 
  -6   5  16       18.77       19.09      4.60 o 
  -5   5  16        6.32        8.77      3.27 o 
  -4   5  16        1.86        2.83      2.42 o 
  -3   5  16       12.43       15.03      3.09 o 
  -2   5  16        0.34        0.42      2.17 o 
  -1   5  16        7.59        5.83      2.37 o 
   0   5  16      174.08      167.89      7.00 o 
   1   5  16       20.56       23.82      3.25 o 
   2   5  16      158.35      155.09      6.86 o 
   3   5  16       12.23        8.10      4.16 o 
   4   5  16      225.58      227.06     11.20 o 
   5   5  16      128.39      115.03     13.48 o 
   6   5  16      117.88      111.27      8.19 o 
   7   5  16        6.26       10.95      4.16 o 
  -7   6  16        0.61       -0.72      4.38 o 
  -6   6  16       23.23       23.37      7.82 o 
  -5   6  16      112.47      138.92     11.74 o 
  -4   6  16        8.02       11.02      3.63 o 
  -3   6  16        0.67        1.99      2.82 o 
  -2   6  16       15.62       12.91      4.78 o 
  -1   6  16        2.58        1.49      2.32 o 
   0   6  16       11.55       11.98      2.94 o 
   1   6  16       10.10       12.30      2.76 o 
   2   6  16        7.79        4.59      2.57 o 
   3   6  16       79.85       70.15      6.56 o 
   4   6  16       25.14       28.62      4.09 o 
   5   6  16       34.21       24.76      5.40 o 
  -5   7  16       48.39       57.10     11.72 o 
  -4   7  16       84.59       93.15      9.39 o 
  -3   7  16        5.42        5.29      3.37 o 
  -2   7  16       55.09       47.79      5.96 o 
  -1   7  16       34.68       38.95      4.46 o 
   0   7  16       76.78       79.40      5.68 o 
   1   7  16        0.70        3.32      2.69 o 
   2   7  16        1.56        1.61      2.64 o 
   3   7  16        0.78        0.37      2.66 o 
 -10   1  17      113.33      116.33      5.72 o 
  -9   1  17        2.42        1.63      1.88 o 
  -8   1  17       38.78       35.01      2.53 o 
  -7   1  17      319.34      318.74      6.45 o 
  -6   1  17       23.08       17.96      2.02 o 
  -5   1  17        1.20        2.34      1.21 o 
  -4   1  17       76.54       72.76      2.69 o 
  -3   1  17        0.84       -0.46      0.82 o 
  -2   1  17        6.60        8.41      1.17 o 
  -1   1  17      119.00      135.18      2.47 o 
   0   1  17      673.41      725.66      6.82 o 
   1   1  17       71.95       88.59      1.88 o 
   2   1  17      799.57      817.73      7.67 o 
   3   1  17        9.03        9.22      1.17 o 
   4   1  17        2.01        2.78      1.15 o 
   5   1  17        2.58        1.13      1.32 o 
   6   1  17       21.78       20.00      2.24 o 
   7   1  17       54.57       48.16      3.11 o 
   8   1  17       35.97       37.30      2.98 o 
   9   1  17       11.43       15.50      3.04 o 
 -10   2  17       92.08       79.69      5.64 o 
  -9   2  17      110.60       99.37      4.78 o 
  -8   2  17       40.58       39.51      3.07 o 
  -7   2  17       25.06       16.92      1.90 o 
  -6   2  17       40.29       42.92      2.39 o 
  -5   2  17        6.60        5.64      1.27 o 
  -4   2  17       66.41       61.43      2.60 o 
  -3   2  17      257.07      252.65      4.04 o 
  -2   2  17       14.99       13.74      1.20 o 
  -1   2  17       13.35       16.13      1.23 o 
   0   2  17      191.50      163.55      3.59 o 
   1   2  17      514.79      485.36      6.64 o 
   2   2  17      952.66      943.88     10.91 o 
   3   2  17      271.63      258.67      4.74 o 
   4   2  17      547.79      560.44      7.68 o 
   5   2  17      422.86      403.71      6.85 o 
   6   2  17        0.01        1.48      1.79 o 
   7   2  17       11.07       13.63      2.67 o 
   8   2  17       27.30       27.09      4.00 o 
   9   2  17        0.09        2.05      2.72 o 
 -10   3  17        1.93        3.64      3.07 o 
  -9   3  17       54.16       55.79      4.19 o 
  -8   3  17       76.81       77.93      4.56 o 
  -7   3  17       90.03       81.25      5.46 o 
  -6   3  17      134.36      112.32      6.58 o 
  -5   3  17      140.45      145.15      5.57 o 
  -4   3  17      280.27      268.24      6.99 o 
  -3   3  17       39.22       41.68      2.88 o 
  -2   3  17       52.87       54.50      4.71 o 
  -1   3  17      565.63      510.45     12.45 o 
   0   3  17      547.26      513.37      9.51 o 
   1   3  17        2.95        1.39      1.48 o 
   2   3  17      143.79      127.74      4.70 o 
   3   3  17        3.59        1.31      1.57 o 
   4   3  17        0.05       -0.86      1.30 o 
   5   3  17        2.17       -1.36      1.69 o 
   6   3  17       17.60       16.66      3.00 o 
   7   3  17       94.07       99.93      5.53 o 
   8   3  17        2.92       -0.39      2.48 o 
  -9   4  17      160.11      173.13     12.52 o 
  -8   4  17       24.61       32.44      5.91 o 
  -7   4  17       73.42       84.14      6.49 o 
  -6   4  17       16.12       18.13      3.77 o 
  -5   4  17       57.54       56.18      6.35 o 
  -4   4  17      487.07      490.98     11.98 o 
  -3   4  17      122.77      137.24      6.34 o 
  -2   4  17       66.82       58.46      4.37 o 
  -1   4  17     1034.45      997.92     21.34 o 
   0   4  17     1568.45     1477.29     21.63 o 
   1   4  17        7.60        6.03      2.07 o 
   2   4  17        9.37        5.39      1.94 o 
   3   4  17      198.84      189.96      7.77 o 
   4   4  17       12.63       22.01      3.54 o 
   5   4  17      123.00      138.49      8.23 o 
   6   4  17        6.60        9.28      3.64 o 
   7   4  17       65.67       73.05      7.13 o 
   8   4  17       46.15       53.83      6.78 o 
  -8   5  17        0.03        2.30      4.31 o 
  -7   5  17       20.01       27.26      5.64 o 
  -6   5  17       36.36       33.72      5.71 o 
  -5   5  17      105.98      106.77      7.51 o 
  -4   5  17      170.52      182.50      9.11 o 
  -3   5  17        4.87        6.15      2.51 o 
  -2   5  17      115.27      112.21      6.17 o 
  -1   5  17      363.28      349.56     10.20 o 
   0   5  17        3.46        4.42      2.51 o 
   1   5  17        0.52        0.15      1.86 o 
   2   5  17       15.44       18.25      3.25 o 
   3   5  17        3.14        2.85      2.26 o 
   4   5  17      126.51      129.33      8.56 o 
   5   5  17      182.77      180.70      9.47 o 
   6   5  17      102.74      107.60      8.25 o 
   7   5  17       20.17       25.57      6.09 o 
  -7   6  17       40.02       56.60     12.88 o 
  -6   6  17       63.51       58.76      7.43 o 
  -5   6  17       97.36       84.29      7.34 o 
  -4   6  17       14.40       22.10      4.45 o 
  -3   6  17      218.30      228.56     10.16 o 
  -2   6  17       19.98       19.90      4.68 o 
  -1   6  17        7.64       11.06      3.05 o 
   0   6  17      102.57      127.64      6.87 o 
   1   6  17      394.18      415.27     10.71 o 
   2   6  17        5.87        2.61      2.54 o 
   3   6  17       11.80        7.99      2.86 o 
   4   6  17        4.69        5.92      3.13 o 
   5   6  17      138.66      159.91      9.41 o 
  -4   7  17      318.08      350.72     13.41 o 
  -3   7  17        0.17        2.05      3.79 o 
  -2   7  17        2.85        1.22      3.12 o 
  -1   7  17      118.66      129.12      9.88 o 
   0   7  17       92.38       80.61      5.96 o 
   1   7  17        9.27       10.24      3.27 o 
   2   7  17      152.69      156.47      8.15 o 
   3   7  17       48.80       47.67     10.26 o 
 -10   0  18        0.33       -0.60      2.45 o 
  -9   0  18        5.88        8.58      3.05 o 
  -8   0  18      170.82      165.25      6.98 o 
  -7   0  18      486.33      424.21     10.47 o 
  -6   0  18      576.02      564.45     28.25 o 
  -5   0  18     2397.40     2302.28     31.31 o 
  -4   0  18      236.61      227.92      7.33 o 
  -3   0  18      436.14      510.57      9.83 o 
  -2   0  18      523.75      514.63      8.66 o 
  -1   0  18      120.60      118.53      3.57 o 
   0   0  18      177.19      169.94      3.86 o 
   1   0  18      239.30      251.68      4.82 o 
   2   0  18      726.19      779.03     12.91 o 
   3   0  18       52.09       62.38      3.42 o 
   4   0  18      959.13      956.95     14.06 o 
   5   0  18      574.36      556.13     10.20 o 
   6   0  18      454.37      458.07     10.25 o 
   7   0  18       53.52       51.22      4.06 o 
   8   0  18      299.66      314.04     11.97 o 
   9   0  18      194.18      204.10     10.26 o 
 -10   1  18       13.72       14.33      2.54 o 
  -9   1  18      171.95      165.23      5.18 o 
  -8   1  18       49.73       58.21      3.03 o 
  -7   1  18      589.51      572.45      9.32 o 
  -6   1  18      135.53      141.52      4.08 o 
  -5   1  18      200.91      193.40      4.41 o 
  -4   1  18      959.03      922.27     11.16 o 
  -3   1  18        5.70        7.00      1.06 o 
  -2   1  18      110.28       93.62      2.47 o 
  -1   1  18     1878.15     1823.44     14.11 o 
   0   1  18      137.38      147.62      3.61 o 
   1   1  18       31.01       31.35      1.37 o 
   2   1  18       30.31       32.03      1.72 o 
   3   1  18      731.22      697.57      7.50 o 
   4   1  18     1830.84     1861.51     17.13 o 
   5   1  18      190.18      180.58      4.00 o 
   6   1  18      188.48      184.54      4.72 o 
   7   1  18      443.59      430.26      7.96 o 
   8   1  18        8.99        8.50      2.36 o 
   9   1  18       17.21       14.85      3.38 o 
 -10   2  18       53.83       54.59      4.98 o 
  -9   2  18      175.54      192.22      6.34 o 
  -8   2  18        1.50        0.66      1.56 o 
  -7   2  18      334.71      347.68      6.58 o 
  -6   2  18     1255.66     1237.00     14.21 o 
  -5   2  18      145.67      141.66      3.80 o 
  -4   2  18      316.37      341.86      5.25 o 
  -3   2  18     2703.97     2793.60     22.24 o 
  -2   2  18     2827.58     2951.22     24.37 o 
  -1   2  18       77.30       81.07      2.79 o 
   0   2  18      968.73      912.24     10.06 o 
   1   2  18        5.43        8.37      1.33 o 
   2   2  18      690.89      670.78      8.33 o 
   3   2  18       97.18       98.41      3.17 o 
   4   2  18     1420.67     1401.88     15.55 o 
   5   2  18     1021.81     1006.75     13.20 o 
   6   2  18       33.37       34.33      5.52 o 
   7   2  18      199.12      189.73      7.06 o 
   8   2  18      106.24      120.14      6.07 o 
   9   2  18      324.10      372.24     20.48 o 
 -10   3  18       38.16       41.88      7.79 o 
  -9   3  18       25.39       20.45      3.10 o 
  -8   3  18        4.23        3.96      2.27 o 
  -7   3  18      403.16      419.72      9.36 o 
  -6   3  18       27.00       26.99      4.05 o 
  -5   3  18      986.15      964.97     15.85 o 
  -4   3  18       87.87       90.05      4.31 o 
  -3   3  18      350.13      337.68      7.58 o 
  -2   3  18      396.64      353.59      7.91 o 
  -1   3  18     1212.85     1161.62     17.66 o 
   0   3  18        2.28        1.06      1.37 o 
   1   3  18       19.01       23.28      2.86 o 
   2   3  18       15.80       16.94      2.43 o 
   3   3  18      121.00      130.00      5.01 o 
   4   3  18        0.05        0.11      1.50 o 
   5   3  18        5.87        7.67      2.18 o 
   6   3  18      332.75      314.59      8.35 o 
   7   3  18        0.77        4.16      2.52 o 
   8   3  18       54.01       59.12      5.66 o 
  -9   4  18       58.92       54.34      6.68 o 
  -8   4  18       23.77       23.33      4.70 o 
  -7   4  18      217.17      234.86     10.28 o 
  -6   4  18      110.83      122.65      8.85 o 
  -5   4  18        0.08       -0.03      2.43 o 
  -4   4  18       26.78       32.90      3.86 o 
  -3   4  18       31.42       26.71      3.53 o 
  -2   4  18      155.46      145.96     11.79 o 
  -1   4  18       23.44       23.85      3.26 o 
   0   4  18      275.75      268.44     13.33 o 
   1   4  18      345.55      348.27      9.02 o 
   2   4  18        0.08        2.87      1.76 o 
   3   4  18        2.07        2.96      2.24 o 
   4   4  18      609.70      597.13     14.44 o 
   5   4  18      105.43      107.65      8.03 o 
   6   4  18      194.00      195.89     10.16 o 
   7   4  18       44.87       50.41      6.31 o 
  -8   5  18        6.07        5.92      5.08 o 
  -7   5  18       43.11       43.72      6.61 o 
  -6   5  18        0.17        0.43      3.17 o 
  -5   5  18      320.00      289.51     11.62 o 
  -4   5  18       23.41       22.74      4.25 o 
  -3   5  18      242.96      240.48      8.93 o 
  -2   5  18        3.01       -0.75      1.96 o 
  -1   5  18      286.50      270.99      9.12 o 
   0   5  18       80.65       76.26      5.33 o 
   1   5  18       95.69      100.38      8.26 o 
   2   5  18       25.18       21.41      3.50 o 
   3   5  18      114.82      110.94      6.45 o 
   4   5  18        0.08       -1.65      3.47 o 
   5   5  18      271.68      273.69     19.15 o 
   6   5  18       75.66       58.56      6.55 o 
  -6   6  18        4.66        4.06      3.93 o 
  -5   6  18       74.50       80.36      7.34 o 
  -4   6  18      117.49      132.67      8.58 o 
  -3   6  18        4.73        1.83      2.81 o 
  -2   6  18       27.84       36.34      4.49 o 
  -1   6  18        3.82        4.59      2.65 o 
   0   6  18      122.86      136.16      8.04 o 
   1   6  18       12.09       12.87      2.93 o 
   2   6  18       56.57       57.39      5.17 o 
   3   6  18        2.53        3.05      2.72 o 
   4   6  18       33.61       28.30      4.31 o 
   5   6  18       49.50       47.06      6.63 o 
  -4   7  18       27.03       27.55      6.04 o 
  -3   7  18       63.88       62.66      6.48 o 
  -2   7  18       34.14       35.13      5.13 o 
  -1   7  18        7.76        7.18      3.11 o 
   0   7  18       12.26        7.58      3.02 o 
   1   7  18       27.83       34.80      5.32 o 
   2   7  18       48.45       58.09      6.64 o 
 -10   1  19       28.98       33.94      3.18 o 
  -9   1  19        0.97        0.24      1.87 o 
  -8   1  19       50.10       51.24      2.94 o 
  -7   1  19      467.01      440.21      8.06 o 
  -6   1  19       40.18       35.13      2.46 o 
  -5   1  19      276.14      253.60      5.15 o 
  -4   1  19      166.66      180.30      4.38 o 
  -3   1  19     1386.29     1351.50     12.71 o 
  -2   1  19       49.91       58.93      2.04 o 
  -1   1  19      931.79      916.04      8.84 o 
   0   1  19        3.90        2.01      0.76 o 
   1   1  19      188.12      187.17      3.07 o 
   2   1  19       11.15       12.59      1.20 o 
   3   1  19      133.63      128.45      3.37 o 
   4   1  19      267.00      264.31      5.22 o 
   5   1  19       29.35       31.05      2.49 o 
   6   1  19      277.06      268.04      6.35 o 
   7   1  19       98.50      110.77      4.00 o 
   8   1  19      125.14      134.60      5.15 o 
   9   1  19        1.88       -0.58      2.52 o 
 -10   2  19       17.56       20.65      3.91 o 
  -9   2  19       63.75       61.51      4.12 o 
  -8   2  19        0.29       -1.48      1.48 o 
  -7   2  19      101.02       99.84      3.85 o 
  -6   2  19       92.62       91.19      3.43 o 
  -5   2  19      453.11      427.98      6.93 o 
  -4   2  19       32.43       39.42      2.14 o 
  -3   2  19      228.99      236.84      4.19 o 
  -2   2  19     1221.98     1248.50     12.26 o 
  -1   2  19      378.47      370.71      5.69 o 
   0   2  19       22.55       26.82      1.68 o 
   1   2  19      100.57       90.71      2.74 o 
   2   2  19      867.70      814.56      9.56 o 
   3   2  19       70.98       70.67      2.77 o 
   4   2  19      757.82      764.55     10.28 o 
   5   2  19       61.31       63.54      3.74 o 
   6   2  19      114.67      108.99      5.35 o 
   7   2  19       56.23       48.68      4.20 o 
   8   2  19        0.12        2.85      2.78 o 
  -9   3  19       74.92       73.78      4.78 o 
  -8   3  19      127.94      123.96      5.56 o 
  -7   3  19      534.17      493.82     15.88 o 
  -6   3  19      355.58      365.10     11.52 o 
  -5   3  19        4.84        4.56      2.04 o 
  -4   3  19      268.97      268.79      7.21 o 
  -3   3  19       25.63       26.82      3.10 o 
  -2   3  19       16.96       23.29      2.81 o 
  -1   3  19       18.61       19.76      2.46 o 
   0   3  19       50.18       44.34      3.52 o 
   1   3  19     1347.34     1341.84     25.35 o 
   2   3  19     1318.87     1236.45     17.80 o 
   3   3  19      192.51      170.57      6.07 o 
   4   3  19      249.26      241.26      6.27 o 
   5   3  19       41.02       42.34      3.46 o 
   6   3  19        1.48        5.49      2.64 o 
   7   3  19      331.70      339.23      9.47 o 
   8   3  19       34.22       34.20      4.02 o 
  -9   4  19       24.11       18.63      5.06 o 
  -8   4  19       22.32       18.13      4.41 o 
  -7   4  19      242.42      227.14     12.76 o 
  -6   4  19      107.64       92.09      7.94 o 
  -5   4  19       68.83       62.37      5.90 o 
  -4   4  19        2.12        1.91      2.17 o 
  -3   4  19       29.84       36.50      4.01 o 
  -2   4  19      150.74      151.72     11.90 o 
  -1   4  19       28.24       30.90      3.72 o 
   0   4  19      354.86      326.02      9.47 o 
   1   4  19      267.20      257.52      7.86 o 
   2   4  19       34.42       38.48      3.43 o 
   3   4  19       16.01       17.90      3.31 o 
   4   4  19        1.63        5.66      2.95 o 
   5   4  19       46.81       50.51      5.69 o 
   6   4  19       35.60       52.16      6.13 o 
   7   4  19       12.12       18.80      4.64 o 
  -8   5  19      145.60      143.41     23.70 o 
  -7   5  19       90.84       98.46     12.58 o 
  -6   5  19       91.59       88.12      8.51 o 
  -5   5  19       55.55       44.77      5.66 o 
  -4   5  19      117.74      109.59      7.49 o 
  -3   5  19       87.77      100.41      6.29 o 
  -2   5  19        3.36        2.33      2.34 o 
  -1   5  19        8.61       11.27      2.77 o 
   0   5  19        5.90        6.65      2.59 o 
   1   5  19       60.21       57.82      5.22 o 
   2   5  19      130.47      133.91      6.92 o 
   3   5  19      345.51      349.49     11.15 o 
   4   5  19       66.44       74.15      5.91 o 
   5   5  19       26.45       30.02      5.23 o 
   6   5  19       49.75       54.04      6.47 o 
  -6   6  19       77.38       93.83      8.93 o 
  -5   6  19       35.83       43.12      5.92 o 
  -4   6  19        4.62        3.41      3.13 o 
  -3   6  19       91.60       78.40      6.83 o 
  -2   6  19      325.18      344.25     11.26 o 
  -1   6  19       57.57       52.99      5.25 o 
   0   6  19        7.28        6.41      3.02 o 
   1   6  19      126.80      142.42      6.81 o 
   2   6  19       40.70       35.58      4.34 o 
   3   6  19        0.09        1.24      2.65 o 
   4   6  19       34.14       25.95      4.25 o 
  -3   7  19      101.42      105.57      9.31 o 
  -2   7  19        0.01        2.19      3.26 o 
  -1   7  19      204.97      210.30      9.44 o 
   0   7  19        5.67        4.65      2.92 o 
   1   7  19      139.88      159.17     16.06 o 
   2   7  19       18.76       23.88      6.06 o 
 -10   0  20      563.62      587.50     13.09 o 
  -9   0  20      415.01      444.77     12.13 o 
  -8   0  20       27.34       23.03      3.65 o 
  -7   0  20       65.01       61.82      4.58 o 
  -6   0  20      137.91      167.64      9.06 o 
  -5   0  20     2973.52     2927.39     48.33 o 
  -4   0  20        0.86        1.61      1.73 o 
  -3   0  20      552.72      578.54     11.47 o 
  -2   0  20     1272.94     1249.59     16.54 o 
  -1   0  20        1.64        6.10      1.41 o 
   0   0  20      199.55      197.81      4.42 o 
   1   0  20     5362.21     5122.47     46.96 o 
   2   0  20      409.30      456.35      7.50 o 
   3   0  20       16.01       17.01      2.09 o 
   4   0  20       73.30       81.77      3.73 o 
   5   0  20      290.45      298.43     12.69 o 
   6   0  20     1011.09     1028.17     17.61 o 
   7   0  20      279.39      288.85      8.36 o 
   8   0  20      733.59      731.16     19.70 o 
 -10   1  20        5.24        5.51      2.32 o 
  -9   1  20      174.44      175.22      5.58 o 
  -8   1  20      266.33      258.28      5.90 o 
  -7   1  20       48.20       43.88      3.00 o 
  -6   1  20       75.55       68.42      3.28 o 
  -5   1  20       46.24       32.12      2.51 o 
  -4   1  20     1166.23     1158.23     14.22 o 
  -3   1  20     2113.20     1972.85     18.89 o 
  -2   1  20      693.31      688.36      7.48 o 
  -1   1  20      561.53      566.46      6.47 o 
   0   1  20      335.35      336.88      4.84 o 
   1   1  20       30.98       34.15      1.70 o 
   2   1  20      264.15      260.34      4.60 o 
   3   1  20      127.72      118.46      3.56 o 
   4   1  20      535.05      520.95      8.02 o 
   5   1  20       11.20       11.22      1.79 o 
   6   1  20      825.56      796.28     10.74 o 
   7   1  20      130.79      123.01      5.80 o 
   8   1  20        7.65        9.18      4.01 o 
 -10   2  20      246.28      272.30     14.88 o 
  -9   2  20      254.63      283.84      7.69 o 
  -8   2  20        0.03       -1.56      1.56 o 
  -7   2  20       42.20       35.37      2.97 o 
  -6   2  20        0.45       -0.94      1.18 o 
  -5   2  20     1234.80     1211.77     13.90 o 
  -4   2  20        0.14       -0.04      1.09 o 
  -3   2  20      970.60      957.11     10.16 o 
  -2   2  20      937.63      976.88     10.39 o 
  -1   2  20       51.42       59.79      2.43 o 
   0   2  20       93.30       82.75      2.75 o 
   1   2  20      677.49      654.16      8.13 o 
   2   2  20      268.11      293.92      8.47 o 
   3   2  20      192.55      190.62      4.53 o 
   4   2  20       25.08       23.16      2.42 o 
   5   2  20        0.52        0.62      1.52 o 
   6   2  20      331.84      347.66      9.18 o 
   7   2  20        4.59        2.44      2.50 o 
   8   2  20      299.21      333.93      9.95 o 
  -9   3  20       11.20       10.98      3.72 o 
  -8   3  20      147.95      174.70      6.51 o 
  -7   3  20       74.67       73.39      4.27 o 
  -6   3  20       78.15       66.38      6.91 o 
  -5   3  20      430.31      428.28      9.06 o 
  -4   3  20      522.63      511.28      9.42 o 
  -3   3  20       44.01       47.28      4.75 o 
  -2   3  20      181.92      182.01      7.85 o 
  -1   3  20      151.17      131.90      5.18 o 
   0   3  20      463.76      453.41     10.13 o 
   1   3  20       57.29       64.86      4.33 o 
   2   3  20       53.67       59.28      4.03 o 
   3   3  20       18.79       19.59      2.23 o 
   4   3  20       70.96       74.27      3.81 o 
   5   3  20      474.52      470.13     10.28 o 
   6   3  20       35.32       46.68      4.33 o 
   7   3  20      506.11      495.62     11.41 o 
  -8   4  20        8.43        2.64      3.80 o 
  -7   4  20       16.15       16.07      4.74 o 
  -6   4  20        7.04        7.41      3.70 o 
  -5   4  20      394.52      413.07     15.87 o 
  -4   4  20       33.01       23.06      3.54 o 
  -3   4  20      700.35      664.20     14.79 o 
  -2   4  20       21.14       23.65      5.22 o 
  -1   4  20      477.23      476.96     11.83 o 
   0   4  20       10.76        9.97      2.54 o 
   1   4  20      379.83      361.76     10.19 o 
   2   4  20      341.69      319.77      8.92 o 
   3   4  20       91.34      100.86      6.17 o 
   4   4  20      124.10      110.25      9.97 o 
   5   4  20      133.14      139.40      8.73 o 
   6   4  20       69.31       78.68      7.29 o 
   7   4  20        2.62       -1.86      3.38 o 
  -7   5  20        5.93        7.66      4.95 o 
  -6   5  20       98.17      104.12      8.93 o 
  -5   5  20       24.96       30.87      5.01 o 
  -4   5  20        0.18       -0.32      2.68 o 
  -3   5  20       14.21        9.72      3.05 o 
  -2   5  20      165.48      180.53      8.04 o 
  -1   5  20       20.36       26.46      3.89 o 
   0   5  20      142.45      140.15      7.10 o 
   1   5  20        0.68       -0.90      2.49 o 
   2   5  20      133.21      120.40      6.87 o 
   3   5  20       22.11       24.83      4.11 o 
   4   5  20       10.09       11.31      3.70 o 
   5   5  20       27.27       25.12      5.10 o 
   6   5  20       29.22       30.09      7.33 o 
  -6   6  20        1.36        4.85      5.04 o 
  -5   6  20       79.20       91.79      7.89 o 
  -4   6  20       14.76       18.68      4.48 o 
  -3   6  20       40.29       40.02      5.61 o 
  -2   6  20       14.09       17.65      3.86 o 
  -1   6  20      187.35      179.61      9.14 o 
   0   6  20       64.98       71.44      6.41 o 
   1   6  20       71.58       65.93      5.52 o 
   2   6  20       38.67       49.94      5.11 o 
   3   6  20       57.67       65.45      5.76 o 
   4   6  20        7.52        7.49      4.24 o 
  -2   7  20       84.45       88.64      8.48 o 
  -1   7  20       16.83       17.84      4.57 o 
   0   7  20       81.42       68.83      6.88 o 
   1   7  20        2.07        1.62      3.96 o 
 -10   1  21       18.67       16.62      2.92 o 
  -9   1  21        2.96        3.57      2.02 o 
  -8   1  21        0.03        1.08      1.72 o 
  -7   1  21       17.15       20.88      2.79 o 
  -6   1  21       10.97       12.01      1.94 o 
  -5   1  21      465.82      447.79      8.04 o 
  -4   1  21      122.01      109.00      3.89 o 
  -3   1  21       71.37       80.12      3.23 o 
  -2   1  21        0.73        1.38      0.99 o 
  -1   1  21        0.02        6.84      1.07 o 
   0   1  21      519.45      532.70      8.13 o 
   1   1  21        7.11        6.29      1.26 o 
   2   1  21       66.57       61.95      2.48 o 
   3   1  21      198.97      184.44      4.44 o 
   4   1  21      195.68      177.35      4.78 o 
   5   1  21       13.45       12.65      1.96 o 
   6   1  21       48.42       51.01      3.80 o 
   7   1  21       16.55       12.10      2.49 o 
   8   1  21       46.45       49.48      7.11 o 
  -9   2  21        0.13        2.16      2.32 o 
  -8   2  21        3.62        2.00      1.76 o 
  -7   2  21       39.34       43.21      2.75 o 
  -6   2  21       10.31        8.62      1.57 o 
  -5   2  21      466.69      436.28      7.76 o 
  -4   2  21        1.19        0.57      1.18 o 
  -3   2  21     2181.31     2009.38     18.30 o 
  -2   2  21      233.11      234.04      4.74 o 
  -1   2  21      731.26      686.86      8.73 o 
   0   2  21       78.12       71.47      2.71 o 
   1   2  21       16.89       20.14      1.80 o 
   2   2  21      213.87      218.06      4.38 o 
   3   2  21       24.99       25.53      2.14 o 
   4   2  21        2.58       -1.40      1.40 o 
   5   2  21        8.20        4.25      1.66 o 
   6   2  21        1.46       -2.05      2.16 o 
   7   2  21        3.62        1.88      2.59 o 
   8   2  21        6.78        6.33      3.60 o 
  -9   3  21        0.00       -2.82      4.65 o 
  -8   3  21       13.96       16.44      3.03 o 
  -7   3  21       28.28       31.92      4.16 o 
  -6   3  21       16.96       12.48      3.32 o 
  -5   3  21      328.25      321.22      7.84 o 
  -4   3  21       81.64       81.76      3.82 o 
  -3   3  21       88.42       88.34      4.87 o 
  -2   3  21       12.52       11.57      3.04 o 
  -1   3  21       84.68       76.04      4.13 o 
   0   3  21      273.50      246.99      6.61 o 
   1   3  21      175.95      177.57      6.65 o 
   2   3  21       26.43       32.30      3.28 o 
   3   3  21        1.06        1.55      1.61 o 
   4   3  21       21.06       21.11      2.63 o 
   5   3  21        5.13        5.43      2.41 o 
   6   3  21       46.99       41.90      3.86 o 
   7   3  21        3.90        8.04      2.93 o 
  -8   4  21        1.05       -0.46      3.45 o 
  -7   4  21       79.26       78.18     10.51 o 
  -6   4  21       81.28       79.83      7.96 o 
  -5   4  21       43.07       42.53      5.32 o 
  -4   4  21      285.40      279.35      9.55 o 
  -3   4  21       14.04       14.06      2.98 o 
  -2   4  21       77.10       73.02      5.27 o 
  -1   4  21       24.57       24.47      3.52 o 
   0   4  21       83.04       84.33      5.39 o 
   1   4  21       90.90       87.27      6.10 o 
   2   4  21       46.28       48.72      4.22 o 
   3   4  21      183.09      166.76     11.39 o 
   4   4  21       26.80       32.42      4.37 o 
   5   4  21       29.81       27.43      4.91 o 
   6   4  21       30.90       30.63      5.84 o 
  -7   5  21       11.84       19.10     11.73 o 
  -6   5  21       63.04       57.42      7.25 o 
  -5   5  21        0.55       -2.42      2.96 o 
  -4   5  21      134.78      145.62     12.02 o 
  -3   5  21       66.18       58.66      5.38 o 
  -2   5  21       18.90       16.22      3.43 o 
  -1   5  21      222.72      212.53      8.65 o 
   0   5  21      426.28      431.33     12.19 o 
   1   5  21       23.64       25.28      3.92 o 
   2   5  21      173.57      176.77      8.09 o 
   3   5  21       44.60       43.09      4.94 o 
   4   5  21        7.18        6.84      3.28 o 
   5   5  21        2.99        5.91      3.71 o 
  -5   6  21      159.74      174.91     12.10 o 
  -4   6  21       58.04       56.64      7.84 o 
  -3   6  21      104.65      117.81      8.25 o 
  -2   6  21      114.44      111.31      7.24 o 
  -1   6  21      255.70      272.82     10.40 o 
   0   6  21       33.27       34.48      4.63 o 
   1   6  21       92.23       92.96      8.27 o 
   2   6  21        0.58        1.68      2.87 o 
   3   6  21       52.06       52.59      5.57 o 
   4   6  21       24.50       23.93     11.96 o 
  -1   7  21      144.86      153.57     17.03 o 
 -10   0  22       71.27       81.00     10.63 o 
  -9   0  22        0.05       -2.00      2.88 o 
  -8   0  22       95.91      100.97      5.97 o 
  -7   0  22        4.29        3.70      2.43 o 
  -6   0  22      275.90      253.65      9.02 o 
  -5   0  22       24.15       18.54      3.03 o 
  -4   0  22       75.78       81.05      4.91 o 
  -3   0  22      117.34      120.50      4.94 o 
  -2   0  22     1337.13     1330.98     16.82 o 
  -1   0  22     3358.52     3204.08     33.71 o 
   0   0  22      284.30      283.43      5.68 o 
   1   0  22       43.20       49.05      2.91 o 
   2   0  22      216.63      189.43      4.91 o 
   3   0  22        1.33       -0.67      1.54 o 
   4   0  22      189.24      189.47      6.83 o 
   5   0  22       13.12        7.60      2.64 o 
   6   0  22      564.16      575.90     15.53 o 
   7   0  22        0.59        3.53      3.10 o 
   8   0  22      418.82      402.34     17.50 o 
  -9   1  22        0.32       -1.63      1.63 o 
  -8   1  22      128.95      138.74      4.94 o 
  -7   1  22      169.53      180.49      5.27 o 
  -6   1  22      140.32      126.03      7.35 o 
  -5   1  22        0.84       -1.33      1.33 o 
  -4   1  22        8.93       10.99      1.87 o 
  -3   1  22     4812.36     4715.57     37.61 o 
  -2   1  22      395.28      392.29      5.86 o 
  -1   1  22      722.66      654.14      8.13 o 
   0   1  22       66.25       92.10      4.05 o 
   1   1  22       79.38       75.31      2.85 o 
   2   1  22       11.21       12.96      1.52 o 
   3   1  22      391.77      393.04      6.77 o 
   4   1  22       95.20       95.55      3.77 o 
   5   1  22      198.76      198.06      7.74 o 
   6   1  22       12.45        8.56      2.14 o 
   7   1  22       63.25       72.43      4.03 o 
   8   1  22      574.82      636.27     13.58 o 
  -9   2  22       90.66       98.21      5.28 o 
  -8   2  22       58.08       54.46      3.14 o 
  -7   2  22        2.41        3.91      1.69 o 
  -6   2  22      263.79      269.80      5.38 o 
  -5   2  22      146.10      149.67      4.24 o 
  -4   2  22        5.50        6.23      1.79 o 
  -3   2  22       23.12       21.50      1.85 o 
  -2   2  22      839.70      826.67     10.55 o 
  -1   2  22     1620.33     1614.54     16.34 o 
   0   2  22       35.18       32.10      2.16 o 
   1   2  22       17.54       16.03      1.87 o 
   2   2  22      109.48      103.09      3.23 o 
   3   2  22      288.84      292.94      5.57 o 
   4   2  22       17.48       16.80      1.90 o 
   5   2  22      181.09      174.41      4.67 o 
   6   2  22       15.67       14.98      2.68 o 
   7   2  22      174.40      174.20      8.44 o 
  -9   3  22       31.20       32.49      5.56 o 
  -8   3  22      179.28      183.68     12.52 o 
  -7   3  22      392.95      401.94     11.63 o 
  -6   3  22       53.54       64.38      5.25 o 
  -5   3  22       70.92       71.38      4.06 o 
  -4   3  22        8.70       10.44      2.07 o 
  -3   3  22      366.95      372.10      7.63 o 
  -2   3  22      104.48      104.24      5.55 o 
  -1   3  22      269.53      266.50      7.94 o 
   0   3  22      406.23      397.51      9.10 o 
   1   3  22       42.80       48.61      4.06 o 
   2   3  22      402.24      405.60      9.91 o 
   3   3  22      251.49      234.87      6.13 o 
   4   3  22      949.98      956.43     14.80 o 
   5   3  22       17.02       13.65      2.70 o 
   6   3  22      269.95      255.07      7.93 o 
   7   3  22       17.44       11.55      3.13 o 
  -8   4  22        1.61        2.30      5.18 o 
  -7   4  22        4.16       -0.21      3.70 o 
  -6   4  22      252.31      267.54     13.17 o 
  -5   4  22      352.96      335.72     12.28 o 
  -4   4  22       93.77       91.84      7.99 o 
  -3   4  22        1.09        0.39      2.26 o 
  -2   4  22      237.28      226.19      8.57 o 
  -1   4  22       10.72       12.22      2.85 o 
   0   4  22      224.62      239.31      8.68 o 
   1   4  22        3.32        0.40      2.13 o 
   2   4  22       47.08       55.24      4.56 o 
   3   4  22        7.04        9.80      3.23 o 
   4   4  22       62.64       49.60      5.19 o 
   5   4  22      139.60      141.89      9.00 o 
   6   4  22       38.84       26.60      5.16 o 
  -7   5  22       90.33      124.52     12.77 o 
  -6   5  22        6.91       -3.17      3.17 o 
  -5   5  22       30.30       42.52      5.79 o 
  -4   5  22       34.75       48.92      5.97 o 
  -3   5  22      148.48      163.14      8.15 o 
  -2   5  22       26.43       28.87      4.16 o 
  -1   5  22      231.55      235.95      9.24 o 
   0   5  22       14.08       12.86      3.38 o 
   1   5  22      125.55      122.10      6.96 o 
   2   5  22       20.65       25.35      4.21 o 
   3   5  22      167.07      179.48      8.70 o 
   4   5  22       50.02       59.37      6.63 o 
   5   5  22       85.82       81.51      7.57 o 
  -5   6  22        0.88        4.91      4.52 o 
  -4   6  22       41.45       49.20      6.52 o 
  -3   6  22        2.09       -0.23      3.15 o 
  -2   6  22        8.47        4.82      3.11 o 
  -1   6  22        7.65        6.42      3.22 o 
   0   6  22      124.89      144.38      7.92 o 
   1   6  22       21.58       22.73      3.83 o 
   2   6  22       14.08       23.18      4.24 o 
   3   6  22       35.71       29.91      5.97 o 
  -9   1  23        3.63        1.91      1.89 o 
  -8   1  23        0.48        0.42      1.85 o 
  -7   1  23        6.61        7.00      1.95 o 
  -6   1  23        3.90        3.33      1.67 o 
  -5   1  23       49.31       56.98      3.21 o 
  -4   1  23       14.57       11.50      1.77 o 
  -3   1  23        2.47        8.17      1.61 o 
  -2   1  23       19.07       23.23      1.74 o 
  -1   1  23      169.55      169.50      4.97 o 
   0   1  23      378.31      380.41      6.15 o 
   1   1  23      380.71      368.50      6.20 o 
   2   1  23       70.14       68.04      2.95 o 
   3   1  23        5.64        5.94      1.54 o 
   4   1  23       15.87       16.88      2.13 o 
   5   1  23       18.65       20.34      2.66 o 
   6   1  23       84.49       85.02      4.18 o 
   7   1  23        2.12       -0.44      2.31 o 
  -9   2  23      127.62      117.25      5.36 o 
  -8   2  23       62.98       52.40      3.24 o 
  -7   2  23      102.13       97.84      4.03 o 
  -6   2  23       26.74       32.78      2.60 o 
  -5   2  23       33.72       33.81      3.19 o 
  -4   2  23      467.39      426.96      7.26 o 
  -3   2  23      235.28      210.26      5.86 o 
  -2   2  23      108.41      116.60      3.70 o 
  -1   2  23      178.38      180.76      5.71 o 
   0   2  23       13.15       15.08      1.80 o 
   1   2  23       67.97       67.07      2.81 o 
   2   2  23      935.48      911.89     10.87 o 
   3   2  23      473.26      480.70      7.47 o 
   4   2  23      190.36      188.33      4.66 o 
   5   2  23       93.48      100.39      4.47 o 
   6   2  23        1.29        4.35      2.57 o 
   7   2  23       31.43       28.94      4.27 o 
  -8   3  23       65.70       77.65      8.17 o 
  -7   3  23      111.44      109.96      9.30 o 
  -6   3  23       65.13       63.39      4.94 o 
  -5   3  23      351.21      321.39     13.65 o 
  -4   3  23      264.53      248.83      6.84 o 
  -3   3  23      392.26      379.81      7.95 o 
  -2   3  23      667.63      643.41     13.51 o 
  -1   3  23      273.60      247.77      7.89 o 
   0   3  23      207.33      203.80      6.68 o 
   1   3  23      696.89      647.43     11.96 o 
   2   3  23       46.65       53.50      4.26 o 
   3   3  23        0.57        0.03      1.65 o 
   4   3  23      141.22      145.50      5.35 o 
   5   3  23       14.27       11.68      4.32 o 
   6   3  23        7.87        8.84      2.77 o 
  -8   4  23       86.14      112.60     12.45 o 
  -7   4  23      129.24      109.12      9.38 o 
  -6   4  23      148.15      141.04     10.15 o 
  -5   4  23        3.86        1.91      2.99 o 
  -4   4  23       78.48       74.74      7.24 o 
  -3   4  23       14.03       16.33      3.36 o 
  -2   4  23        0.78       -0.28      2.11 o 
  -1   4  23       61.46       66.22      4.35 o 
   0   4  23       55.63       61.29      5.05 o 
   1   4  23       37.45       38.26      4.42 o 
   2   4  23      202.36      198.16      7.60 o 
   3   4  23      169.05      171.32     12.46 o 
   4   4  23      107.72      107.78      7.09 o 
   5   4  23       20.55       19.58      5.25 o 
   6   4  23       76.88       78.80     10.63 o 
  -6   5  23      127.77      156.22     11.05 o 
  -5   5  23       16.15       19.01      4.44 o 
  -4   5  23       70.05       81.59      7.30 o 
  -3   5  23      369.28      382.08     12.10 o 
  -2   5  23      183.26      174.99      8.71 o 
  -1   5  23      120.79      129.20      9.96 o 
   0   5  23       10.21        6.47      2.88 o 
   1   5  23        4.46        6.31      2.64 o 
   2   5  23       12.58       15.65      3.57 o 
   3   5  23        1.57        5.58      3.07 o 
   4   5  23       21.36       13.58      4.35 o 
  -4   6  23      143.92      135.99     10.95 o 
  -3   6  23        3.94        9.80      4.22 o 
  -2   6  23      253.77      269.39     10.83 o 
  -1   6  23       18.60       18.53      3.99 o 
   0   6  23       50.59       48.92      6.20 o 
   1   6  23       48.60       52.63      5.08 o 
   2   6  23      335.58      392.05     16.75 o 
  -9   0  24      238.14      253.10     10.25 o 
  -8   0  24      322.42      274.12     10.14 o 
  -7   0  24      136.81      131.88      6.17 o 
  -6   0  24       91.02      100.43      5.96 o 
  -5   0  24      509.72      511.00     12.48 o 
  -4   0  24      716.62      698.29     16.59 o 
  -3   0  24       76.32       85.27      6.38 o 
  -2   0  24      306.76      342.63      7.89 o 
  -1   0  24     1531.48     1395.47     19.29 o 
   0   0  24      123.10      132.55      5.55 o 
   1   0  24      942.07      890.76     18.33 o 
   2   0  24       11.90        8.08      3.52 o 
   3   0  24        0.02        2.28      2.19 o 
   4   0  24        8.38       10.39      3.01 o 
   5   0  24       53.04       50.46      6.14 o 
   6   0  24        2.25       -0.52      2.41 o 
   7   0  24      156.76      161.08     10.31 o 
  -9   1  24       41.13       43.90      3.12 o 
  -8   1  24       16.99       16.82      3.28 o 
  -7   1  24       48.03       55.80      3.43 o 
  -6   1  24      103.73      102.71      4.29 o 
  -5   1  24       46.22       38.92      2.98 o 
  -4   1  24      341.96      323.60      6.29 o 
  -3   1  24      470.39      486.36      7.32 o 
  -2   1  24        0.16        2.02      1.29 o 
  -1   1  24      232.48      204.12      5.56 o 
   0   1  24      679.36      661.95      9.16 o 
   1   1  24     1602.41     1575.44     16.87 o 
   2   1  24        0.18        1.92      1.41 o 
   3   1  24        9.76        7.37      1.70 o 
   4   1  24       58.37       55.97      3.33 o 
   5   1  24       95.09       93.98      4.09 o 
   6   1  24        7.68        5.87      2.20 o 
   7   1  24       55.88       48.65      4.11 o 
  -9   2  24      166.31      176.93      6.81 o 
  -8   2  24        9.04        8.23      2.47 o 
  -7   2  24        4.21        5.28      1.98 o 
  -6   2  24      203.39      219.40      5.71 o 
  -5   2  24      304.56      338.49      7.05 o 
  -4   2  24        0.40       -0.30      1.39 o 
  -3   2  24       59.71       74.44      3.18 o 
  -2   2  24       48.39       44.96      2.63 o 
  -1   2  24     1146.72     1103.12     13.07 o 
   0   2  24      155.14      148.55      4.93 o 
   1   2  24     1064.48     1010.03     11.94 o 
   2   2  24      566.69      567.91      8.14 o 
   3   2  24       18.26       19.27      2.05 o 
   4   2  24      437.10      441.09      7.41 o 
   5   2  24      130.62      121.55      4.91 o 
   6   2  24      419.25      417.95     11.67 o 
   7   2  24        1.36        0.77      2.88 o 
  -8   3  24       18.62       23.61      5.66 o 
  -7   3  24       17.10       28.46      4.90 o 
  -6   3  24      231.29      236.09     12.62 o 
  -5   3  24      320.33      280.67     11.55 o 
  -4   3  24       35.48       37.44      3.05 o 
  -3   3  24      343.02      352.12      7.76 o 
  -2   3  24      166.53      156.73      7.57 o 
  -1   3  24      212.39      204.58      7.89 o 
   0   3  24      425.62      414.44     12.09 o 
   1   3  24     1635.17     1647.78     23.57 o 
   2   3  24       26.23       23.87      2.92 o 
   3   3  24        7.98        7.42      2.08 o 
   4   3  24        8.79       11.68      2.45 o 
   5   3  24      207.64      217.47      7.29 o 
   6   3  24       29.98       29.85      3.68 o 
  -7   4  24       90.94       88.99      9.05 o 
  -6   4  24        0.04       -1.32      3.31 o 
  -5   4  24      133.14      130.18      8.51 o 
  -4   4  24       29.51       36.41      4.56 o 
  -3   4  24      103.93      104.76      6.50 o 
  -2   4  24       61.58       70.07      4.69 o 
  -1   4  24      376.73      388.24     11.73 o 
   0   4  24      275.64      286.57      8.49 o 
   1   4  24        0.99        2.18      2.60 o 
   2   4  24       96.92      101.70      5.90 o 
   3   4  24        1.29        2.44      2.83 o 
   4   4  24      154.77      163.73     10.12 o 
   5   4  24       36.43       37.27      5.93 o 
  -6   5  24       95.39       94.95     11.55 o 
  -5   5  24       18.08       12.63      4.23 o 
  -4   5  24      158.84      159.04      9.68 o 
  -3   5  24        5.11        5.53      3.18 o 
  -2   5  24      159.29      172.60      8.49 o 
  -1   5  24       11.22       11.67      3.34 o 
   0   5  24       55.89       62.30      5.68 o 
   1   5  24        2.02       -0.31      2.24 o 
   2   5  24       64.16       63.62      5.79 o 
   3   5  24       47.39       44.02      5.36 o 
   4   5  24       46.93       48.24      5.54 o 
  -3   6  24       38.78       45.91     11.41 o 
  -2   6  24       18.19       20.72      4.43 o 
  -1   6  24       34.62       48.02      5.54 o 
   0   6  24        0.98       -1.68      2.84 o 
   1   6  24       17.53       13.92      4.37 o 
  -9   1  25        4.50        4.60      2.25 o 
  -8   1  25        4.66        5.18      2.17 o 
  -7   1  25       67.22       64.32      4.61 o 
  -6   1  25       37.50       33.94      2.89 o 
  -5   1  25       10.98       15.46      2.10 o 
  -4   1  25       29.11       28.76      2.38 o 
  -3   1  25       26.79       25.50      2.28 o 
  -2   1  25      588.02      549.21      8.22 o 
  -1   1  25      164.88      143.83      4.03 o 
   0   1  25      322.71      339.39      6.93 o 
   1   1  25      143.57      199.26     12.62 o 
   2   1  25        0.69        2.09      1.50 o 
   3   1  25        0.55       -1.07      1.67 o 
   4   1  25        7.81        6.53      1.98 o 
   5   1  25      105.42       96.45      6.43 o 
   6   1  25       21.25       19.95      2.73 o 
   7   1  25       61.12       50.97      4.16 o 
  -8   2  25        1.26        2.75      2.38 o 
  -7   2  25       28.67       35.05      4.93 o 
  -6   2  25        1.56        2.84      1.78 o 
  -5   2  25        0.02       -0.95      1.53 o 
  -4   2  25        5.10        5.70      1.68 o 
  -3   2  25      169.77      168.09      5.62 o 
  -2   2  25       55.40       52.33      2.80 o 
  -1   2  25        5.10       12.65      1.81 o 
   0   2  25      249.28      240.98      5.16 o 
   1   2  25       70.58       71.67      3.83 o 
   2   2  25       25.76       26.73      2.13 o 
   3   2  25      220.88      215.67      5.04 o 
   4   2  25       13.20        8.22      1.88 o 
   5   2  25        0.01        1.66      2.23 o 
   6   2  25        2.81        1.90      3.04 o 
  -8   3  25       17.24       16.78      6.16 o 
  -7   3  25        0.24        2.78      3.24 o 
  -6   3  25       32.63       31.64      3.95 o 
  -5   3  25      177.89      169.59     12.31 o 
  -4   3  25        5.97        4.83      1.94 o 
  -3   3  25       73.03       65.20      3.52 o 
  -2   3  25       57.33       55.57      4.93 o 
  -1   3  25        0.51        2.04      2.16 o 
   0   3  25        5.58        7.51      2.38 o 
   1   3  25      161.10      148.88      6.15 o 
   2   3  25       10.23        7.70      2.09 o 
   3   3  25       30.66       28.23      2.69 o 
   4   3  25       22.10       27.34      2.84 o 
   5   3  25        4.01        7.78      2.69 o 
   6   3  25        0.69        8.83      3.63 o 
  -7   4  25       19.11       15.44      6.41 o 
  -6   4  25       11.33       11.93      6.84 o 
  -5   4  25       52.46       52.51      5.23 o 
  -4   4  25      302.38      295.32      9.17 o 
  -3   4  25       26.17       25.96      3.60 o 
  -2   4  25       19.39       18.74      3.16 o 
  -1   4  25      590.62      567.55     12.35 o 
   0   4  25      424.26      425.97     10.63 o 
   1   4  25      158.38      137.34      7.72 o 
   2   4  25       98.86       99.05      5.89 o 
   3   4  25      402.54      398.00     12.48 o 
   4   4  25       64.12       75.77      6.61 o 
   5   4  25        2.31        2.80      4.05 o 
  -5   5  25       10.81       11.78      4.26 o 
  -4   5  25        0.37        2.46      3.25 o 
  -3   5  25        8.50       10.53      3.64 o 
  -2   5  25       52.15       53.03      5.61 o 
  -1   5  25       11.35       11.10      3.40 o 
   0   5  25       35.96       40.69      6.09 o 
   1   5  25       11.04        9.62      3.15 o 
   2   5  25       63.70       80.04      6.54 o 
   3   5  25      103.33      102.83      7.75 o 
  -2   6  25       92.88      106.46      8.69 o 
  -1   6  25      215.17      230.83     19.95 o 
   0   6  25       12.05        8.09      4.09 o 
  -9   0  26       15.85       17.14      5.01 o 
  -8   0  26      376.34      425.09     11.52 o 
  -7   0  26        0.14       -2.51      2.51 o 
  -6   0  26        4.13        1.03      2.53 o 
  -5   0  26        0.42        2.98      2.23 o 
  -4   0  26       28.55       32.36      3.65 o 
  -3   0  26      668.19      665.06     13.22 o 
  -2   0  26       15.91       16.29      3.56 o 
  -1   0  26      127.17      151.27      9.09 o 
   0   0  26      731.87      640.66     19.59 o 
   1   0  26      236.88      200.10     22.78 o 
   2   0  26      198.31      195.71      9.15 o 
   3   0  26      218.71      206.45      8.41 o 
   4   0  26      262.52      261.33      9.53 o 
   5   0  26        3.23        3.17      3.81 o 
   6   0  26        8.72        6.76      3.70 o 
  -8   1  26       41.13       40.93      3.48 o 
  -7   1  26      109.39      119.59      4.91 o 
  -6   1  26      246.49      236.48      6.25 o 
  -5   1  26       14.62       11.25      2.05 o 
  -4   1  26       20.48       26.05      2.59 o 
  -3   1  26      368.78      396.66      8.64 o 
  -2   1  26      461.21      466.62     10.15 o 
  -1   1  26      526.37      481.20      7.98 o 
   0   1  26        0.34        7.13      1.74 o 
   1   1  26      660.53      635.94     10.95 o 
   2   1  26      773.44      763.86     12.80 o 
   3   1  26      256.28      232.11      7.20 o 
   4   1  26       18.59       24.23      2.96 o 
   5   1  26        0.13       -2.01      2.01 o 
   6   1  26       46.21       42.98      4.02 o 
  -8   2  26      605.14      627.38     12.38 o 
  -7   2  26       67.69       62.74      3.69 o 
  -6   2  26       27.91       29.57      2.82 o 
  -5   2  26        0.02       -0.03      1.60 o 
  -4   2  26      440.94      428.42      7.60 o 
  -3   2  26      843.13      745.52     10.61 o 
  -2   2  26       10.46       15.81      2.04 o 
  -1   2  26      469.83      449.54      7.56 o 
   0   2  26      120.57      121.72      3.94 o 
   1   2  26      263.47      275.40      5.78 o 
   2   2  26        8.67        8.86      1.88 o 
   3   2  26     1038.20     1068.46     12.96 o 
   4   2  26       35.62       35.79      2.69 o 
   5   2  26      107.28      114.60      5.90 o 
   6   2  26       14.16       12.33      3.57 o 
  -7   3  26      114.27      125.07      9.87 o 
  -6   3  26        8.55        8.55      3.45 o 
  -5   3  26       38.14       31.40      3.65 o 
  -4   3  26       89.70       76.38      4.90 o 
  -3   3  26      426.38      413.98      9.38 o 
  -2   3  26      436.72      431.81     12.49 o 
  -1   3  26      169.03      167.45      7.03 o 
   0   3  26      213.57      216.48      7.44 o 
   1   3  26      576.50      570.84     12.24 o 
   2   3  26       30.42       35.92      3.15 o 
   3   3  26      449.05      433.85      8.47 o 
   4   3  26      275.18      267.02      8.01 o 
   5   3  26       21.87       26.18      4.25 o 
  -6   4  26       20.31       18.19      8.62 o 
  -5   4  26        9.97        8.73      3.40 o 
  -4   4  26      130.69      139.75      8.97 o 
  -3   4  26        0.68        0.05      2.34 o 
  -2   4  26      267.49      259.21      8.47 o 
  -1   4  26      160.02      156.79      8.33 o 
   0   4  26        7.68       11.80      2.88 o 
   1   4  26      134.12      125.22      6.19 o 
   2   4  26       81.17       72.79      9.00 o 
   3   4  26      444.74      445.59     13.41 o 
   4   4  26       77.76       87.13      8.68 o 
  -5   5  26        0.14       -3.74      3.74 o 
  -4   5  26        2.80        0.00      3.25 o 
  -3   5  26       15.55       13.36      3.85 o 
  -2   5  26       30.22       30.96      4.67 o 
  -1   5  26       37.87       30.42      4.58 o 
   0   5  26       29.74       34.56      4.79 o 
   1   5  26        3.08        2.70      2.68 o 
   2   5  26        3.95        0.81      2.99 o 
   3   5  26        8.55        8.15      4.72 o 
  -8   1  27       22.03       22.49      3.50 o 
  -7   1  27       14.21       16.07      2.65 o 
  -6   1  27       16.19       16.00      2.34 o 
  -5   1  27        6.52        5.38      2.05 o 
  -4   1  27        4.16        2.57      1.73 o 
  -3   1  27        1.74        6.22      2.02 o 
  -2   1  27       31.41       42.25      3.06 o 
  -1   1  27        4.71        9.77      2.13 o 
   0   1  27        7.47        5.05      1.83 o 
   1   1  27       13.10       26.16      4.56 o 
   2   1  27        0.29       11.22      2.28 o 
   3   1  27       18.95       22.18      2.92 o 
   4   1  27        0.25        0.21      2.11 o 
   5   1  27        0.91       -0.50      2.07 o 
   6   1  27       26.29       22.87      3.53 o 
  -8   2  27       53.77       53.64      4.73 o 
  -7   2  27       64.83       72.79      3.95 o 
  -6   2  27       44.42       41.20      3.64 o 
  -5   2  27      322.70      307.38      6.88 o 
  -4   2  27      656.88      621.94      9.59 o 
  -3   2  27      247.92      231.17     11.16 o 
  -2   2  27       17.21       13.87      2.85 o 
  -1   2  27        4.42       12.37      1.88 o 
   0   2  27       60.16       57.93      3.01 o 
   1   2  27        5.99       11.54      1.91 o 
   2   2  27       63.01       56.67      3.08 o 
   3   2  27        2.54       11.08      1.88 o 
   4   2  27        2.01        1.89      2.54 o 
   5   2  27        3.36        3.63      2.73 o 
  -7   3  27       37.57       51.58      6.95 o 
  -6   3  27      108.69      110.26      6.25 o 
  -5   3  27       45.55       48.59      4.10 o 
  -4   3  27        2.70        1.62      1.94 o 
  -3   3  27       12.27       14.73      2.31 o 
  -2   3  27      218.40      218.19     10.99 o 
  -1   3  27       13.12        8.28      2.81 o 
   0   3  27       23.51       20.81      3.23 o 
   1   3  27      305.47      313.94      9.09 o 
   2   3  27      309.66      327.09      7.87 o 
   3   3  27        1.71        3.17      2.29 o 
   4   3  27       57.47       57.94      4.91 o 
   5   3  27      253.93      262.52     10.17 o 
  -6   4  27       14.37       16.76      6.62 o 
  -5   4  27       16.32       17.19      3.90 o 
  -4   4  27      119.64      141.39      7.49 o 
  -3   4  27      334.11      324.21      9.68 o 
  -2   4  27       15.53       11.10      2.84 o 
  -1   4  27        0.10        1.73      2.15 o 
   0   4  27       64.41       68.17      5.02 o 
   1   4  27        1.42        2.77      2.29 o 
   2   4  27       35.74       38.57      4.60 o 
   3   4  27        5.30       10.62      3.65 o 
   4   4  27        7.62        2.94      3.25 o 
  -4   5  27       38.45       36.45      6.83 o 
  -3   5  27       18.82       15.35      3.98 o 
  -2   5  27       22.30       34.31      7.57 o 
  -1   5  27        3.62        4.17      3.27 o 
   0   5  27        8.27        8.26      3.54 o 
   1   5  27      140.63      150.59      7.71 o 
   2   5  27      115.80      133.76     10.96 o 
  -8   0  28        2.33       -0.72      2.55 o 
  -7   0  28      191.34      201.90      8.97 o 
  -6   0  28      243.92      253.22      9.40 o 
  -5   0  28        0.14       -1.01      2.37 o 
  -4   0  28      243.01      255.44     11.09 o 
  -3   0  28       29.55       32.77      4.50 o 
  -2   0  28        5.09        2.07      3.25 o 
  -1   0  28      159.78      169.15     10.07 o 
   0   0  28      691.46      691.15     21.63 o 
   1   0  28      903.64      856.25     24.85 o 
   2   0  28        1.77       -0.23      3.25 o 
   3   0  28       12.10       12.60      3.42 o 
   4   0  28      328.32      317.42     18.02 o 
   5   0  28       48.23       46.27      6.41 o 
  -8   1  28        1.66        3.76      2.16 o 
  -7   1  28       18.23       14.73      2.87 o 
  -6   1  28      701.67      756.54     12.06 o 
  -5   1  28      164.59      188.68      7.03 o 
  -4   1  28        0.56        0.06      1.83 o 
  -3   1  28       59.82       63.52      3.94 o 
  -2   1  28       45.16       39.29      3.20 o 
  -1   1  28      491.69      451.01      8.88 o 
   0   1  28      112.65      104.38      4.68 o 
   1   1  28      789.09      801.58     13.72 o 
   2   1  28        6.54        4.02      2.21 o 
   3   1  28       14.31        9.85      2.60 o 
   4   1  28        0.05       -2.15      2.15 o 
   5   1  28      106.23      119.87      6.74 o 
  -7   2  28       78.81       83.82      5.06 o 
  -6   2  28       19.07       20.67      2.95 o 
  -5   2  28       53.85       63.70      3.72 o 
  -4   2  28      209.00      194.63      5.61 o 
  -3   2  28       30.39       32.28      2.66 o 
  -2   2  28        5.05        3.78      1.72 o 
  -1   2  28      159.12      166.90      4.75 o 
   0   2  28      663.35      671.03      9.92 o 
   1   2  28       32.85       30.74      2.72 o 
   2   2  28       76.36       79.34      3.56 o 
   3   2  28      333.35      331.27      7.63 o 
   4   2  28      293.36      297.14      8.99 o 
   5   2  28      113.40       93.78      8.78 o 
  -7   3  28       51.61       33.51      7.60 o 
  -6   3  28      450.07      459.36     12.74 o 
  -5   3  28       34.92       36.36      3.81 o 
  -4   3  28        8.96        7.85      2.26 o 
  -3   3  28       56.34       46.53      3.37 o 
  -2   3  28      128.09      133.12      9.68 o 
  -1   3  28      212.92      206.94      8.06 o 
   0   3  28       79.20       76.19      4.99 o 
   1   3  28      122.28      128.07      6.58 o 
   2   3  28      112.44      113.28      5.40 o 
   3   3  28      252.20      244.76      8.60 o 
   4   3  28        4.35        3.97      3.04 o 
  -5   4  28        9.34       14.16      4.26 o 
  -4   4  28       62.57       78.28      6.12 o 
  -3   4  28        1.47        1.91      2.60 o 
  -2   4  28       38.40       37.41      4.17 o 
  -1   4  28        3.27        6.86      2.76 o 
   0   4  28       95.81       92.70      5.70 o 
   1   4  28       12.82        9.75      2.83 o 
   2   4  28        7.72        8.67      3.65 o 
   3   4  28      167.47      170.99     10.93 o 
  -3   5  28      103.42       97.65      9.26 o 
  -2   5  28        2.32        3.31      3.31 o 
  -1   5  28       46.41       55.27      5.95 o 
   0   5  28       18.04       15.13      4.20 o 
   1   5  28       89.63       89.55      8.00 o 
  -7   1  29        2.20        2.34      2.14 o 
  -6   1  29       54.65       53.61      4.17 o 
  -5   1  29       14.98       11.75      2.81 o 
  -4   1  29        0.40        1.61      2.17 o 
  -3   1  29       14.15       16.44      2.71 o 
  -2   1  29       42.05       48.14      3.60 o 
  -1   1  29        9.96       26.70      3.46 o 
   0   1  29       21.55       23.98      4.01 o 
   1   1  29       14.53       42.85      7.19 o 
   2   1  29        6.91        7.64      2.61 o 
   3   1  29      213.31      206.18     10.16 o 
   4   1  29       13.02       16.66      3.27 o 
   5   1  29        8.36       12.55      3.28 o 
  -7   2  29       63.26       74.40      4.97 o 
  -6   2  29        0.61        2.14      2.15 o 
  -5   2  29       31.31       31.88      2.99 o 
  -4   2  29        0.07        0.17      1.72 o 
  -3   2  29        3.09        0.23      1.91 o 
  -2   2  29        0.74       -1.00      1.68 o 
  -1   2  29        1.72        3.33      1.71 o 
   0   2  29        4.68       17.82      2.61 o 
   1   2  29      278.64      272.80      6.45 o 
   2   2  29       51.19       52.87      3.59 o 
   3   2  29       12.09       17.57      3.56 o 
   4   2  29        0.28        3.65      2.90 o 
  -6   3  29        2.55        1.48      2.91 o 
  -5   3  29        4.05        3.82      2.70 o 
  -4   3  29        0.11        0.89      1.93 o 
  -3   3  29        0.81        4.90      1.96 o 
  -2   3  29       89.29       78.22      8.24 o 
  -1   3  29      111.91      108.84      6.29 o 
   0   3  29        6.22        7.74      2.59 o 
   1   3  29        0.59        0.30      2.21 o 
   2   3  29       95.10      110.06      6.04 o 
   3   3  29       92.53       99.64      6.00 o 
   4   3  29       12.88        4.71      4.05 o 
  -5   4  29       31.97       34.34      6.81 o 
  -4   4  29        0.32       -0.95      3.10 o 
  -3   4  29        1.09        0.68      2.52 o 
  -2   4  29       55.27       44.61      4.49 o 
  -1   4  29       14.58       18.30      3.39 o 
   0   4  29       82.82       92.90      5.88 o 
   1   4  29       32.31       32.57      4.33 o 
   2   4  29        0.58       -2.70      2.87 o 
  -7   0  30      210.60      217.98      9.48 o 
  -6   0  30       12.02       18.17      4.00 o 
  -5   0  30        6.18        6.86      3.61 o 
  -4   0  30     1122.93     1159.17     25.13 o 
  -3   0  30      905.92      916.54     26.67 o 
  -2   0  30      229.42      218.33     12.03 o 
  -1   0  30       10.30        8.25      4.19 o 
   0   0  30       54.09       62.38      6.94 o 
   1   0  30      635.87      574.77     19.59 o 
   2   0  30       47.75       45.36      6.29 o 
   3   0  30      420.42      434.12     16.83 o 
   4   0  30       76.80       70.71      7.40 o 
  -7   1  30       64.61       72.99      4.48 o 
  -6   1  30        5.00        4.76      2.18 o 
  -5   1  30      182.31      188.92      6.83 o 
  -4   1  30      300.25      299.28      8.19 o 
  -3   1  30       38.31       34.63      3.40 o 
  -2   1  30      219.31      231.50      8.39 o 
  -1   1  30       14.72       15.33      3.29 o 
   0   1  30      133.26      117.25      5.54 o 
   1   1  30        0.13        6.86      2.55 o 
   2   1  30      339.68      340.99     11.60 o 
   3   1  30       98.00      117.14      7.18 o 
   4   1  30        2.97        1.55      2.64 o 
  -6   2  30        2.60       -1.26      2.02 o 
  -5   2  30       40.00       35.10      3.21 o 
  -4   2  30      355.99      376.39      8.17 o 
  -3   2  30      156.45      168.05      6.23 o 
  -2   2  30      127.26      136.39      5.74 o 
  -1   2  30        0.72        0.11      1.70 o 
   0   2  30      238.89      207.51      7.38 o 
   1   2  30      517.13      521.23     14.58 o 
   2   2  30       35.33       30.64      3.46 o 
   3   2  30      107.81      114.57      7.22 o 
   4   2  30       66.29       70.46      8.45 o 
  -5   3  30       23.36       34.13      5.51 o 
  -4   3  30       60.62       56.60      4.88 o 
  -3   3  30       19.81       18.17      4.33 o 
  -2   3  30      313.55      305.71     12.94 o 
  -1   3  30        3.15        3.36      2.81 o 
   0   3  30      110.48      111.92      6.95 o 
   1   3  30        3.89        4.57      2.77 o 
   2   3  30      244.65      250.60     11.48 o 
   3   3  30       81.03       84.91      7.08 o 
  -4   4  30      151.80      143.97     11.07 o 
  -3   4  30      106.71      119.58      7.65 o 
  -2   4  30       10.05        7.66      3.49 o 
  -1   4  30      200.00      198.94      9.35 o 
   0   4  30        0.10        0.89      3.13 o 
   1   4  30      161.14      172.18     10.05 o 
  -6   1  31       43.66       50.08      3.96 o 
  -5   1  31       85.28       84.37      6.51 o 
  -4   1  31       14.77       14.89      2.94 o 
  -3   1  31       19.65       20.45      3.82 o 
  -2   1  31      149.53      155.15      7.28 o 
  -1   1  31       96.46       90.20      5.64 o 
   0   1  31       21.66       22.70      3.79 o 
   1   1  31       48.34       41.02      3.94 o 
   2   1  31       29.53       43.21      4.43 o 
   3   1  31       33.06       39.17      4.91 o 
   4   1  31        8.75        5.51      2.96 o 
  -6   2  31       84.53       90.44      4.48 o 
  -5   2  31        1.64        1.63      2.15 o 
  -4   2  31        0.01        2.99      2.04 o 
  -3   2  31       19.57       24.53      2.73 o 
  -2   2  31       24.77       24.92      2.88 o 
  -1   2  31       10.23        6.88      2.26 o 
   0   2  31      176.39      187.95      6.73 o 
   1   2  31      209.14      222.82      7.35 o 
   2   2  31       19.30       15.68      3.81 o 
   3   2  31       52.14       61.98      5.70 o 
  -5   3  31      451.02      439.54     17.51 o 
  -4   3  31      270.90      251.22     13.07 o 
  -3   3  31      122.88      102.99      8.63 o 
  -2   3  31       11.29       15.15      4.58 o 
  -1   3  31        1.80        1.49      3.52 o 
   0   3  31       95.45       99.49      7.38 o 
   1   3  31       24.69       25.75      4.11 o 
   2   3  31       70.78       80.72      7.93 o 
  -2   4  31        7.62        5.79      3.54 o 
  -1   4  31       11.68       12.99      4.21 o 
   0   4  31       36.32       36.50      6.46 o 
  -6   0  32      279.52      274.49     11.86 o 
  -5   0  32        4.54       21.63      5.86 o 
  -4   0  32        1.99        2.53      4.23 o 
  -3   0  32       23.53       28.13      8.97 o 
  -2   0  32       77.22       75.64      7.93 o 
  -1   0  32        7.83       10.44      4.64 o 
   0   0  32      137.39      167.60     11.50 o 
   1   0  32       31.60       49.91      6.62 o 
   2   0  32       14.83       10.63      4.71 o 
   3   0  32       32.04       33.73      8.51 o 
  -6   1  32      137.55      149.17      5.91 o 
  -5   1  32       87.70       86.84      5.11 o 
  -4   1  32        0.96        1.01      2.53 o 
  -3   1  32        9.69       17.82      4.12 o 
  -2   1  32      119.74      146.89      7.18 o 
  -1   1  32      238.94      264.63      9.36 o 
   0   1  32      164.83      158.26      8.37 o 
   1   1  32       52.74       60.95      5.02 o 
   2   1  32       14.78       16.63      3.59 o 
   3   1  32      314.65      328.08     10.46 o 
  -5   2  32       58.68       54.80      4.89 o 
  -4   2  32       37.84       30.44      3.08 o 
  -3   2  32       60.26       62.88      3.71 o 
  -2   2  32      181.32      174.27     11.08 o 
  -1   2  32        0.00       -0.17      2.64 o 
   0   2  32      820.14      823.22     22.78 o 
   1   2  32      168.97      174.91     10.10 o 
   2   2  32       92.75       91.22      7.50 o 
  -4   3  32       15.13       22.24      5.84 o 
  -3   3  32       38.65       26.57      5.55 o 
  -2   3  32       67.91       78.04     10.13 o 
  -1   3  32      226.28      255.05     11.17 o 
   0   3  32       21.41       24.81      8.25 o 
   1   3  32       13.81       17.43      5.00 o 
  -5   1  33       44.30       55.93      4.92 o 
  -4   1  33       10.40       14.18      3.71 o 
  -3   1  33        0.20        1.05      2.87 o 
  -2   1  33        0.56        2.26      2.95 o 
  -1   1  33       15.07       24.50      4.02 o 
   0   1  33        3.36       13.13      3.29 o 
   1   1  33        0.05        3.87      3.04 o 
   2   1  33        0.02       -0.51      3.00 o 
  -4   2  33       62.50       73.42      4.13 o 
  -3   2  33      142.40      145.87      5.28 o 
  -2   2  33       12.12       11.69      3.24 o 
  -1   2  33        2.41        4.76      2.92 o 
   0   2  33       21.58       42.96      5.70 o 
   1   2  33        0.28        7.36      3.78 o 
  -1   3  33       71.59       85.27      9.14 o 
  -4   0  34        7.80       12.26      6.90 o 
  -3   0  34        1.05        2.30      4.23 o 
  -2   0  34       32.94       34.05      6.34 o 
  -1   0  34       13.02       13.50      8.51 o 
   0   0  34        0.86        3.93      4.71 o 
   1   0  34      299.38      333.95     20.94 o 
  -4   1  34      302.34      316.14     10.84 o 
  -3   1  34       21.47       16.61      3.84 o 
  -2   1  34       49.48       48.81      4.95 o 
  -1   1  34      279.92      274.93      9.80 o 
   0   1  34      361.12      332.67     10.80 o 
   1   1  34      228.28      226.12     15.42 o 
  -2   2  34       47.39       52.70      4.73 o 
  -1   2  34       95.25       96.33      5.70 o 
   0   2  34        0.44        3.90      3.67 o 
                                                 
